# Supplementary material for: Are lower levels of physical activity and self-rated fitness associated with higher levels of psychological distress in Croatian young adults? A cross-sectional study
Source: PeerJ. 2018 Apr 30;6:e4700. doi: 10.7717/peerj.4700 (PMC5935075; doi:10.7717/peerj.4700)
Supplement: Supplemental Information 1 [file peerj-06-4700-s001.xlsx]

## Sheet: Sheet1
Nervous	Hopeless	Fidgety	Depressed	Effort	Worthless	Sum	Psychological distress	Vigorous physical activity-days	Vigorous physical activity-time	Moderate physical activity-days	Moderate physical activity-time	Physical activity-categorical	Physical fitness	Physical fitness-categorical	Diseases	Binge drinking	Gender	Height	Weight	Body-mass index	Body-mass index categories	Self-rated health-ordinal	elf-rated health-categorical	Material status	Sleep quality
2	0	1	0	0	0	3	1	0	0	1	120	2	6	2	2	2	2	1.85	75	21.91	1	4	1	2	2
1	2	1	0	1	0	5	1	3	180	4	180	2	5	1	2	1	2	1.6	60	23.44	1	4	1	2	2
2	1	2	0	2	0	7	1	3	90	2	180	2	2	1	2	1	2	1.7	70	24.22	1	3	1	2	2
2	2	2	2	3	2	13	2	0	0	2	240	1	3	1	2	1	2	1.73	77	25.73	2	3	1	1	2
3	2	2	1	2	0	10	1	1	60	0	0	1	7	2	2	1	2	1.75	55	17.96	1	4	1	2	2
3	1	3	1	2	2	12	1	1	60	1	60	1	6	2	2	1	2	1.7	55	19.03	1	3	1	2	2
3	2	2	3	3	3	16	2	2	60	6	120	1	6	2	2	2	2	1.7	58	20.07	1	4	1	1	2
2	1	3	2	1	0	9	1	0	0	3	180	2	5	1	2	1	1	1.9	93	25.76	2	3	1	2	2
1	4	1	2	3	4	15	2	0	0	0	0	1	8	3	1	1	2	1.75	62	20.24	1	4	1	2	1
1	0	2	0	1	0	4	1	2	120	7	60	2	2	1	2	1	2	1.7	80	27.68	2	3	1	2	2
2	0	1	0	0	0	3	1	2	240	4	120	2	6	2	2	2	2	1.72	62	20.96	1	4	1	2	2
2	0	1	0	2	0	5	1	3	180	7	29	2	8	3	1	1	2	1.63	53	19.95	1	4	1	2	2
3	1	2	4	2	2	14	2	0	0	0	0	1	3	1	2	1	2	1.73	64	21.38	1	3	1	2	2
3	0	2	2	0	0	7	1	1	30	1	60	1	3	1	1	1	2	1.6	50	19.53	1	2	2	2	2
4	1	2	0	1	0	8	1	3	240	6	60	2	7	2	2	1	2	1.68	58	20.55	1	4	1	2	1
3	2	2	3	2	2	14	2	0	0	0	0	1	3	1	2	1	2	1.65	53	19.47	1	3	1	2	2
3	1	2	0	2	0	8	1	0	0	1	60	1	2	1	2	1	1	1.82	80	24.15	1	4	1	2	2
3	2	0	1	0	0	6	1	0	0	5	300	2	2	1	2	1	2	1.68	80	28.34	2	2	2	1	2
1	4	3	3	3	1	15	2	0	0	0	0	1	1	1	2	2	2	1.7	57	19.72	1	4	1	2	1
4	1	4	1	2	0	12	1	1	120	1	120	1	5	1	2	2	2	1.58	58	23.23	1	3	1	2	2
1	0	0	1	0	0	2	1	2	60	3	60	2	8	3	2	1	2	1.77	57	18.19	1	4	1	2	2
2	0	2	0	2	0	6	1	3	60	0	0	2	6	2	2	1	2	1.65	65	23.88	1	3	1	2	2
2	2	1	3	2	4	14	2	0	0	0	0	1	5	1	1	1	2	1.68	58	20.55	1	3	1	2	2
3	1	2	3	3	3	15	2	5	600	5	600	2	4	1	2	1	2	1.65	60	22.04	1	4	1	2	1
3	1	2	0	2	1	9	1	0	0	0	0	1	6	2	2	1	2	1.69	53	18.56	1	4	1	2	1
2	0	2	0	1	0	5	1	5	600	5	600	1	7	2	2	1	2	1.7	67	18	1	2	2	2	2
2	0	1	0	0	0	3	1	1	120	3	60	2	9	3	2	1	2	1.71	53	18.13	1	5	1	2	2
2	0	0	0	1	0	3	1	0	0	0	0	1	6	2	2	1	2	1.69	62	21.71	1	3	1	2	2
1	0	1	0	0	0	2	1	3	180	3	180	2	8	3	2	1	2	1.8	64	19.75	1	5	1	2	1
4	3	1	2	2	3	15	2	0	0	0	0	1	6	2	2	1	2	1.63	55	20.7	1	2	2	2	2
2	2	1	0	3	0	8	1	4	300	2	120	2	7	2	1	1	2	1.7	58	20.07	1	3	1	2	2
2	1	1	0	1	0	5	1	3	240	0	0	2	5	1	2	1	2	1.7	78	26.99	2	4	1	2	1
2	0	1	0	0	0	3	1	6	20	0	0	1	6	2	2	1	2	1.63	69	25.97	2	4	1	2	2
1	0	1	0	1	0	3	1	0	0	0	0	1	6	2	2	1	2	1.73	66	22.05	1	4	1	2	2
3	2	3	3	3	2	16	2	0	0	2	60	1	4	1	2	1	2	1.75	67	21.88	1	4	1	2	2
2	1	1	0	3	0	7	1	0	0	3	300	1	5	1	1	1	2	1.65	51	17.9	1	4	1	2	2
2	2	2	1	1	1	9	1	2	300	0	0	2	6	2	2	2	2	1.73	70	23.39	1	4	1	2	1
4	4	4	4	2	0	18	2	2	60	0	0	1	7	2	1	1	2	1.65	57	20.94	1	4	1	2	2
4	1	2	1	2	0	10	1	0	0	4	60	2	5	1	2	1	2	1.67	78	27.97	2	4	1	2	2
4	2	1	1	0	1	9	1	1	30	2	10	2	2	1	2	1	2	1.54	54	22.77	1	4	1	2	1
3	2	2	2	1	1	11	1	4	240	4	120	2	6	2	2	1	1	1.6	59	23.05	1	3	1	2	2
2	0	2	1	2	0	7	1	3	60	2	90	1	6	2	2	1	2	1.74	58	19.16	1	3	1	2	2
3	1	2	2	1	1	10	1	0	0	0	0	1	6	2	2	1	2	1.65	56	20.57	1	4	1	2	2
2	0	2	1	2	0	7	1	0	0	7	60	1	5	1	2	1	2	1.65	51	18.73	1	4	1	2	2
2	1	3	2	0	0	8	1	0	0	2	180	1	6	2	2	1	2	1.62	70	26.67	2	5	1	2	1
2	1	3	0	1	1	8	1	4	360	0	0	2	7	2	2	1	2	1.57	50	20.28	1	3	1	2	2
2	0	1	0	2	0	5	1	0	0	0	0	2	1	1	2	2	2	1.64	51	18.96	1	2	2	2	1
0	0	0	0	0	0	0	1	2	480	1	120	2	4	1	2	1	1	1.93	98	26.31	2	4	1	2	2
2	0	1	0	1	2	6	1	1	120	4	240	2	1	1	1	1	2	1.76	67	21.63	1	3	1	2	2
2	0	1	0	1	0	4	1	4	60	7	120	2	7	2	2	1	1	1.8	68	20.99	1	4	1	2	2
2	0	2	1	1	0	6	1	6	120	6	120	2	10	3	2	1	1	1.96	96	24.99	1	5	1	2	2
4	1	2	3	3	3	16	2	0	0	0	0	1	6	2	2	2	1	1.95	70	18.41	1	3	1	2	2
3	0	1	0	0	0	4	1	1	240	3	60	2	7	2	2	1	1	1.76	61	19.69	1	4	1	2	2
2	0	1	0	1	0	4	1	3	120	7	120	2	8	3	2	1	1	1.8	65	20.06	1	4	1	2	2
2	0	0	0	2	0	4	1	0	0	0	0	1	6	2	2	2	2	1.52	40	17.31	1	5	1	2	2
2	1	1	1	1	3	9	1	0	0	0	0	1	4	1	2	2	1	1.83	64	19.11	1	3	1	2	2
2	1	1	0	2	0	6	1	2	120	2	120	2	7	2	2	2	1	1.82	74	22.34	1	3	1	2	2
2	0	0	1	0	0	3	1	0	0	1	60	1	7	2	2	2	2	1.62	48	18.29	1	4	1	2	1
0	0	0	0	0	0	0	1	0	0	1	60	1	6	2	2	2	2	1.76	64	20.66	1	4	1	2	1
0	0	0	0	0	0	0	1	3	120	1	60	2	5	1	2	1	2	1.8	80	24.69	1	2	2	2	2
3	3	3	2	4	0	15	2	0	0	0	0	1	3	1	2	1	2	1.65	60	22.04	1	3	1	2	2
0	0	2	0	0	0	2	1	6	60	5	60	2	10	3	2	1	2	1.7	70	24.22	1	4	1	2	2
2	0	1	1	1	0	5	1	2	60	6	30	2	6	2	2	2	2	1.6	61	23.83	1	4	1	2	1
2	0	2	0	1	0	5	1	4	150	0	0	2	9	3	2	1	1	1.9	70	19.39	1	4	1	2	2
4	1	2	3	3	1	14	2	2	120	7	60	2	8	3	2	1	2	1.62	51	19.43	1	4	1	2	2
2	1	2	1	1	0	7	1	0	0	0	0	1	4	1	2	1	2	1.6	48	18.75	1	4	1	2	2
3	1	3	1	1	0	9	1	3	120	3	120	2	5	1	2	2	2	1.65	55	20.2	1	3	1	2	2
1	0	0	0	0	0	1	1	7	60	5	60	2	8	3	2	1	2	1.68	58	20.55	1	4	1	2	2
1	1	1	1	0	0	4	1	1	30	2	60	2	7	2	2	2	2	1.65	58	21.3	1	4	1	2	1
1	0	1	0	1	0	3	1	0	0	2	60	2	7	2	2	1	2	1.74	57	18.83	1	4	1	2	2
2	1	0	0	1	0	4	1	0	0	0	0	1	5	1	1	1	2	1.59	55	21.76	1	3	1	2	1
1	0	0	0	0	0	1	1	3	240	2	180	2	6	2	2	1	2	1.75	82	26.78	2	3	1	2	2
2	0	1	0	0	0	3	1	4	480	7	480	2	6	2	2	1	2	1.74	70	23.12	1	5	1	2	1
2	1	1	1	0	1	6	1	0	0	5	30	2	7	2	2	1	2	1.67	54	19.36	1	3	1	2	2
2	2	3	1	1	0	9	1	2	420	1	120	2	6	2	2	1	2	1.76	63	20.34	1	4	1	2	2
3	0	1	0	1	0	5	1	0	0	1	120	2	4	1	2	1	2	1.73	58	19.38	1	4	1	2	1
1	0	0	0	0	0	1	1	5	480	2	180	2	9	3	2	1	1	2.02	97	23.77	1	5	1	2	2
3	3	3	3	3	2	17	2	0	0	0	0	1	5	1	2	2	2	1.7	50	17.3	1	4	1	2	2
4	2	4	0	2	3	15	2	0	0	0	0	1	3	1	2	2	2	1.7	68	23.53	1	4	1	2	2
3	0	2	1	2	0	8	1	2	240	7	30	2	10	3	2	1	1	1.88	77	21.79	1	5	1	2	2
3	1	2	0	4	0	10	1	3	60	3	60	2	8	3	2	1	2	1.69	65	22.76	1	5	1	2	2
1	3	3	3	2	3	15	2	3	180	1	120	1	7	2	2	1	1	1.75	69	22.53	1	4	1	2	2
3	2	4	3	2	2	16	2	1	30	1	60	1	8	3	1	1	1	1.82	72	21.74	1	3	1	2	2
1	1	0	0	1	0	3	1	7	150	5	300	2	6	2	1	1	1	1.82	75	22.64	1	3	1	2	1
1	0	2	1	4	0	8	1	3	180	5	300	2	7	2	2	1	1	1.82	70	21.13	1	4	1	2	2
2	0	3	0	3	0	8	1	3	180	2	120	2	7	2	2	1	2	1.74	59	19.49	1	4	1	2	1
1	0	1	0	0	0	2	1	3	60	3	120	2	7	2	2	1	2	1.6	48	18.75	1	5	1	2	2
3	1	1	0	3	0	8	1	0	0	5	120	2	6	2	1	1	2	1.7	62	21.45	1	3	1	2	2
2	1	1	0	1	0	5	1	0	0	0	0	1	5	1	2	1	2	1.67	58	20.8	1	3	1	2	2
2	1	2	1	2	0	8	1	2	300	5	180	2	7	2	2	1	1	1.76	80	25.83	2	4	1	2	2
1	0	1	0	0	0	2	1	0	0	0	0	1	6	2	2	1	2	1.6	55	21.48	1	5	1	2	2
3	1	2	3	2	2	13	2	2	180	2	60	2	5	1	2	1	2	1.55	70	29.14	2	3	1	2	2
2	2	2	1	1	2	10	1	0	0	0	0	1	6	2	2	1	2	1.68	65	23.03	1	3	1	2	2
1	0	1	0	0	0	2	1	0	0	1	120	2	8	3	2	1	2	1.65	55	20.2	1	4	1	2	1
1	0	1	0	1	0	3	1	3	240	3	120	2	3	1	2	1	2	1.69	61	21.36	1	3	1	2	2
3	0	2	3	0	3	11	1	0	0	0	0	1	5	1	2	1	1	1.85	69	20.16	1	4	1	2	2
2	0	0	0	2	0	4	1	0	0	0	0	1	5	1	2	1	2	1.63	63	23.71	1	5	1	2	1
0	0	2	0	1	0	3	1	4	60	4	60	2	8	3	2	2	2	1.71	64	21.89	1	4	1	2	2
3	2	3	2	3	2	15	2	0	0	0	0	1	4	1	2	1	2	1.79	60	18.73	1	3	1	2	2
2	1	1	0	0	0	4	1	0	0	0	0	1	6	2	2	1	1	1.85	63	18.41	1	5	1	2	2
2	0	0	0	1	0	3	1	3	360	2	240	2	8	3	2	2	2	1.7	56	19.38	1	5	1	2	1
1	0	1	0	2	0	4	1	0	0	0	0	1	4	1	2	1	1	1.8	105	32.41	2	3	1	2	2
4	4	4	3	4	2	21	2	2	600	0	0	2	1	1	2	1	1	1.76	76	24.54	1	3	1	2	2
3	3	2	2	1	2	13	2	7	20	7	30	2	5	1	2	2	1	1.7	60	20.76	1	3	1	2	2
2	1	2	1	2	1	9	1	2	300	3	120	2	4	1	2	1	2	1.67	64	22.95	1	4	1	2	2
2	3	4	1	1	2	13	2	4	60	2	60	2	7	2	2	1	2	1.71	71	24.28	1	5	1	1	1
2	0	1	0	2	0	5	1	7	120	7	120	2	8	3	2	1	2	1.7	80	27.68	2	5	1	2	1
2	1	2	2	1	2	10	1	2	300	2	300	2	9	3	2	1	1	1.87	80	22.88	1	4	1	2	2
2	0	0	0	0	0	2	1	4	120	0	0	2	8	3	2	1	1	1.81	73	22.28	1	4	1	2	1
2	1	1	0	0	0	4	1	0	0	3	120	2	5	1	2	2	2	1.64	56	20.82	1	4	1	2	1
3	0	1	0	1	0	5	1	1	3	0	0	1	8	3	2	2	2	1.62	58	22.1	1	4	1	2	2
2	0	1	1	1	0	5	1	0	0	2	240	2	7	2	2	1	1	1.88	89	25.18	2	4	1	2	2
2	2	2	1	3	1	11	1	1	300	1	180	2	5	1	2	1	1	1.78	69	21.78	1	4	1	2	2
1	1	1	1	2	4	10	1	5	30	0	0	2	4	1	2	1	1	1.93	83	22.28	1	4	1	2	2
2	0	1	0	1	0	4	1	0	0	0	0	1	7	2	2	1	2	1.7	58	20.07	1	4	1	2	1
1	0	2	0	0	0	3	1	0	0	1	120	2	7	2	2	1	1	1.87	73	20.88	1	4	1	2	2
0	0	2	0	4	0	6	1	4	120	4	60	2	1	1	1	1	2	1.75	68	22.2	1	3	1	2	2
2	0	1	0	2	0	5	1	3	60	2	60	2	6	2	2	1	2	1.76	67	21.63	1	5	1	2	1
2	2	2	1	2	3	12	1	0	0	2	60	2	3	1	1	2	2	1.58	52	20.83	1	3	1	2	2
2	1	2	0	1	1	7	1	3	60	0	0	1	2	1	2	1	2	1.72	65	21.97	1	4	1	2	2
1	0	1	0	1	0	3	1	6	240	6	60	1	8	3	2	2	1	1.72	58	19.61	1	4	1	2	2
1	0	2	0	0	0	3	1	3	240	3	120	2	8	3	2	2	2	1.73	62	20.72	1	5	1	2	2
1	0	4	0	2	0	7	1	3	360	7	30	2	9	3	2	1	2	1.62	57	21.72	1	4	1	2	2
2	1	4	0	2	0	9	1	0	0	5	600	2	8	3	2	1	2	1.7	63	21.8	1	4	1	2	1
2	0	0	2	1	0	5	1	6	90	2	120	2	8	3	2	1	1	1.8	68	20.99	1	4	1	2	1
0	1	0	1	0	0	2	1	0	0	3	120	2	5	1	2	2	2	1.63	60	22.58	1	3	1	2	2
3	1	2	0	1	0	7	1	7	480	7	480	2	9	3	1	1	1	1.8	100	30.86	2	3	1	2	2
4	3	2	0	2	0	11	1	1	60	2	120	2	5	1	2	1	2	1.74	61	20.15	1	3	1	2	2
3	0	2	4	3	3	15	2	0	0	0	0	1	1	1	1	1	2	1.66	60	21.77	1	4	1	2	2
2	2	2	1	2	1	10	1	4	120	3	60	2	7	2	1	2	2	1.74	71	23.45	1	4	1	2	2
2	1	0	1	0	0	4	1	5	360	5	120	2	9	3	2	1	2	1.75	75	24.49	1	5	1	2	1
2	0	2	2	1	0	7	1	0	0	0	0	1	4	1	2	1	2	1.72	61	20.62	1	3	1	2	1
2	0	1	0	1	1	5	1	0	0	0	0	1	3	1	2	1	2	1.72	55	18.59	1	4	1	2	1
2	0	2	1	2	1	8	1	1	120	1	120	2	7	2	2	1	2	1.83	75	22.4	1	4	1	2	2
2	0	0	1	2	0	5	1	2	120	4	120	2	10	3	2	2	1	1.78	83	26.2	2	4	1	2	1
3	1	2	1	1	0	8	1	0	0	4	120	2	2	1	2	1	2	1.82	55	16.6	1	3	1	2	2
2	1	1	1	1	1	7	1	2	300	0	0	2	4	1	2	1	2	1.7	70	24.22	1	3	1	2	2
3	2	2	2	3	2	14	2	0	0	7	120	2	7	2	2	1	2	1.7	55	19.03	1	4	1	2	2
1	1	2	0	1	1	6	1	0	0	0	0	1	6	2	2	1	2	1.68	49	17.36	1	4	1	2	2
2	0	1	1	2	2	8	1	0	0	0	0	1	6	2	2	2	1	1.84	67	19.79	1	3	1	2	1
4	1	3	3	3	1	15	2	1	180	0	0	2	5	1	2	1	2	1.76	58	18.72	1	2	2	2	1
2	0	2	1	2	1	8	1	0	0	0	0	1	5	1	2	1	2	1.67	55	19.72	1	3	1	2	2
2	0	1	0	1	0	4	1	0	0	0	0	1	4	1	2	1	2	1.72	74	25.01	2	3	1	2	1
2	2	2	2	1	0	9	1	0	0	0	0	1	1	1	2	1	1	1.93	85	22.82	1	5	1	2	1
2	2	2	1	2	1	10	1	0	0	0	0	1	2	1	2	1	2	1.74	57	18.83	1	3	1	2	2
2	0	2	0	1	0	5	1	0	0	0	0	1	4	1	2	2	1	1.72	62	20.96	1	3	1	2	2
2	1	1	1	3	1	9	1	4	60	2	30	2	9	3	2	1	1	1.73	76	25.39	2	5	1	2	2
3	1	2	1	2	1	10	1	1	120	1	180	1	2	1	2	1	1	1.86	105	30.35	2	2	2	2	2
2	0	0	0	0	0	2	1	7	240	3	120	2	5	1	2	1	1	1.75	80	26.12	2	3	1	2	2
3	1	2	2	2	4	14	2	3	120	4	60	2	6	2	2	2	1	1.82	65	19.62	1	3	1	1	2
2	2	1	2	1	2	10	1	4	180	5	150	2	8	3	2	2	1	1.81	72	21.98	1	4	1	2	2
3	2	4	4	4	4	21	2	2	120	7	60	2	6	2	1	1	1	1.83	73	21.8	1	4	1	1	2
2	0	0	0	1	0	3	1	1	60	2	60	2	5	1	2	1	2	1.69	63	22.06	1	4	1	2	2
4	3	4	4	4	4	23	2	5	300	3	300	2	3	1	1	1	2	1.65	70	25.71	2	3	1	2	2
4	2	2	1	1	2	12	1	3	240	3	240	2	7	2	2	1	2	1.75	70	22.86	1	4	1	2	1
2	0	2	0	1	0	5	1	1	60	1	60	1	8	3	2	1	1	1.9	72	19.94	1	4	1	2	2
2	1	2	0	2	0	7	1	3	120	5	120	2	9	3	2	1	1	1.72	77	26.03	2	4	1	2	1
1	0	2	1	1	0	5	1	5	120	3	120	2	10	3	2	1	1	1.94	82	21.79	1	5	1	2	2
1	1	2	2	1	2	9	1	2	240	4	120	2	7	2	2	1	1	1.85	87	25.42	2	3	1	1	2
2	1	4	0	2	0	9	1	0	0	0	0	1	1	1	1	1	2	1.69	62	21.71	1	3	1	2	2
3	2	3	3	3	3	17	2	0	0	0	0	1	4	1	2	1	2	1.64	65	24.17	1	3	1	2	2
1	1	2	0	0	0	4	1	4	360	2	180	2	7	2	2	1	1	1.85	82	23.96	1	4	1	2	2
1	0	0	0	0	0	1	1	0	0	0	0	1	7	2	2	1	2	1.74	58	19.16	1	5	1	2	1
0	0	0	0	0	0	0	1	0	0	0	0	1	3	1	2	2	1	1.71	55	18.81	1	5	1	2	2
2	0	1	1	1	1	6	1	5	60	2	300	2	9	3	2	1	1	1.73	64	21.38	1	5	1	2	2
0	0	2	2	2	0	6	1	0	0	0	0	1	5	1	2	1	2	1.69	65	22.76	1	3	1	2	2
0	1	3	0	1	0	5	1	0	0	4	480	2	8	3	2	1	1	1.74	57	18.83	1	3	1	2	2
2	0	0	1	0	0	3	1	5	60	3	120	2	7	2	2	1	1	1.74	76	25.1	2	5	1	2	2
0	0	1	0	0	0	1	1	1	180	1	120	2	7	2	2	1	1	1.86	75	21.68	1	5	1	2	1
3	0	3	0	2	0	8	1	2	180	5	120	2	10	3	2	1	1	1.68	62	21.97	1	5	1	2	2
4	0	3	0	1	0	8	1	6	120	6	180	2	10	3	2	1	1	1.81	72	21.98	1	4	1	2	2
4	0	3	0	1	0	8	1	3	120	6	60	2	8	3	2	1	1	1.73	75	25.06	2	4	1	2	2
2	2	3	2	3	2	14	2	2	240	0	0	2	6	2	2	1	2	1.68	59	20.9	1	3	1	2	2
0	0	0	1	0	0	1	1	3	60	7	120	2	10	3	2	1	1	1.87	75	21.45	1	5	1	2	1
0	0	1	0	0	0	1	1	1	120	3	240	2	1	1	2	1	2	1.83	64	19.11	1	5	1	2	1
3	2	3	2	1	1	12	1	1	30	2	120	2	1	1	2	1	2	1.7	61	21.11	1	2	2	2	2
2	0	1	0	1	0	4	1	1	60	1	240	2	2	1	1	1	1	1.9	91	25.21	2	2	2	2	2
2	1	1	0	1	0	5	1	0	0	0	0	1	4	1	2	1	2	1.6	52	20.31	1	3	1	2	2
1	0	1	0	1	1	4	1	5	30	0	0	2	5	1	2	2	2	1.7	57	19.72	1	5	1	2	2
2	0	1	0	1	0	4	1	5	240	5	300	2	9	3	2	1	2	1.69	60	21.01	1	4	1	2	1
2	1	2	1	0	0	6	1	2	60	2	120	2	7	2	1	2	2	1.59	49	19.38	1	4	1	2	2
4	4	2	3	4	2	19	2	0	0	0	0	1	3	1	2	1	1	1.89	89	24.92	1	3	1	2	2
2	2	1	2	2	2	11	1	0	0	2	120	2	5	1	2	1	1	1.9	97	26.87	2	3	1	2	2
3	2	4	4	3	3	19	2	0	0	0	0	1	4	1	1	1	2	1.6	80	31.25	2	2	2	2	2
3	0	3	1	3	1	11	1	0	0	1	120	2	3	1	2	1	2	1.74	90	29.73	2	3	1	2	2
3	1	2	2	0	0	8	1	0	0	1	120	2	5	1	2	1	1	1.79	61	19.04	1	5	1	2	2
2	2	2	2	2	2	12	1	0	0	0	0	1	4	1	2	1	1	1.75	80	26.12	2	2	2	2	2
1	0	0	0	0	0	1	1	1	120	1	180	2	7	2	1	2	2	1.74	65	21.47	1	4	1	2	1
0	0	0	0	0	0	0	1	0	0	0	0	1	1	1	1	1	2	1.7	63	21.8	1	1	2	2	1
3	2	2	1	3	3	14	2	3	360	5	360	2	10	3	2	1	2	1.63	52	19.57	1	2	2	2	2
2	0	2	0	0	0	4	1	0	0	0	0	1	4	1	2	2	2	1.69	56	19.61	1	4	1	2	1
3	3	3	4	4	4	21	2	0	0	0	0	1	3	1	2	1	2	1.6	52	20.31	1	3	1	2	2
1	0	3	1	2	1	8	1	0	0	0	0	1	4	1	2	2	1	1.67	53	19	1	3	1	2	2
2	0	2	0	1	0	5	1	3	120	7	60	2	5	1	2	1	2	1.8	70	21.6	1	3	1	2	1
2	2	2	1	0	0	7	1	5	30	3	60	2	6	2	2	1	2	1.69	64	22.41	1	3	1	2	2
2	1	1	0	1	0	5	1	2	30	1	30	1	6	2	2	1	2	1.62	56	21.34	1	4	1	2	2
2	1	1	3	1	2	10	1	2	60	1	60	1	7	2	2	1	2	1.63	71	26.72	2	4	1	2	2
1	0	1	0	1	1	4	1	5	60	4	120	2	8	3	2	2	2	1.7	59	20.42	1	4	1	2	2
2	2	3	1	1	0	9	1	3	120	1	20	2	6	2	2	1	2	1.73	63	21.05	1	5	1	2	2
2	0	1	1	0	0	4	1	2	240	4	90	2	6	2	2	1	1	1.9	77	21.33	1	4	1	2	2
1	0	1	0	0	0	2	1	0	0	2	240	2	5	1	2	1	1	1.85	107	31.26	2	4	1	2	2
3	1	1	1	0	3	9	1	0	0	3	120	2	4	1	2	1	1	1.73	58	19.38	1	3	1	2	2
0	0	1	0	1	0	2	1	4	30	2	30	1	6	2	2	1	1	1.85	85	24.84	1	3	1	2	1
2	0	0	0	0	0	2	1	3	180	0	0	2	7	2	2	2	1	1.76	85	27.44	2	4	1	2	1
1	0	2	0	0	0	3	1	1	180	3	120	2	5	1	2	1	2	1.7	67	23.18	1	4	1	2	2
3	1	2	0	0	0	6	1	1	120	3	180	2	3	1	2	1	2	1.66	60	21.77	1	4	1	2	2
1	0	1	0	1	0	3	1	0	0	2	120	2	7	2	2	1	2	1.62	63	24.01	1	3	1	2	2
2	2	2	1	1	0	8	1	0	0	6	180	2	6	2	2	1	2	1.72	56	18.93	1	5	1	2	2
2	0	1	0	0	0	3	1	2	120	4	240	2	7	2	2	1	2	1.73	59	19.71	1	5	1	2	2
2	1	2	0	1	0	6	1	3	360	7	420	2	8	3	1	1	2	1.6	56	21.88	1	3	1	2	2
1	2	1	1	1	1	7	1	0	0	0	0	1	4	1	2	1	2	1.7	62	21.45	1	4	1	2	2
3	3	1	2	2	0	11	1	2	120	3	120	2	6	2	2	1	2	1.6	57	22.27	1	3	1	2	1
3	2	2	2	4	0	13	2	0	0	0	0	1	1	1	2	1	2	1.7	65	22.49	1	2	2	2	2
4	2	2	2	2	0	12	1	0	0	0	0	1	5	1	2	1	2	1.73	65	21.72	1	3	1	2	2
2	1	2	0	0	0	5	1	7	240	7	360	2	9	3	2	2	1	1.8	79	24.38	1	5	1	2	1
4	4	4	2	3	4	21	2	7	60	0	0	2	5	1	2	1	2	1.75	65	21.35	1	4	1	2	2
2	1	1	1	1	1	7	1	0	0	0	0	1	4	1	2	1	2	1.63	60	22.58	1	4	1	2	2
3	1	3	0	1	0	8	1	3	60	0	0	2	5	1	2	2	2	1.63	68	25.59	2	4	1	2	2
2	0	1	0	1	0	4	1	0	0	0	0	1	5	1	2	1	2	1.6	45	17.58	1	4	1	2	1
3	2	2	2	2	0	11	1	0	0	2	180	2	5	1	2	1	2	1.7	55	19.03	1	4	1	2	2
3	1	2	1	1	0	8	1	0	0	5	30	2	5	1	2	1	1	1.75	69	22.53	1	4	1	2	2
4	2	3	2	4	0	15	2	1	60	1	60	1	8	3	1	2	2	1.71	57	19.61	1	4	1	2	1
1	0	1	0	0	0	2	1	3	120	7	30	2	9	3	2	1	1	1.8	68	20.99	1	4	1	2	2
1	0	0	0	0	1	2	1	5	30	7	30	2	10	3	2	1	2	1.75	57	18.61	1	5	1	2	1
1	0	2	1	3	1	8	1	2	60	2	60	2	7	2	2	1	2	1.62	89	33.91	2	3	1	2	2
1	0	0	0	1	0	2	1	0	0	2	300	2	4	1	2	1	2	1.65	65	23.88	1	4	1	2	2
2	0	0	0	0	0	2	1	3	90	0	0	2	7	2	2	1	1	1.99	93	23.48	1	4	1	2	2
1	0	1	0	1	0	3	1	3	360	0	0	2	7	2	2	1	2	1.68	63	22.32	1	3	1	2	1
1	0	0	0	1	0	2	1	0	0	0	0	1	5	1	2	1	2	1.64	54	20.08	1	4	1	2	1
2	1	1	1	1	0	6	1	0	0	1	120	2	5	1	1	1	2	1.71	64	21.89	1	4	1	2	1
2	1	1	0	0	0	4	1	1	120	1	120	2	6	2	2	1	2	1.71	68	23.26	1	4	1	2	2
3	1	2	0	1	1	8	1	0	0	0	0	1	6	2	2	1	2	1.8	70	21.6	1	4	1	2	2
2	0	0	1	0	0	3	1	5	300	5	300	2	10	3	2	1	1	1.82	82	24.76	1	5	1	2	2
4	3	3	3	3	4	20	2	0	0	0	0	1	3	1	2	2	2	1.57	53	21.5	1	2	2	2	2
1	0	0	0	0	0	1	1	0	0	0	0	1	7	2	1	1	1	1.81	84	25.64	2	5	1	2	1
2	2	2	1	2	0	9	1	4	30	4	120	2	8	3	2	1	2	1.75	55	17.96	1	4	1	2	2
1	0	0	0	0	0	1	1	3	120	4	240	2	7	2	2	2	2	1.63	58	21.83	1	5	1	2	2
2	0	2	2	1	0	7	1	1	60	3	180	2	6	2	2	1	2	1.69	62	21.71	1	3	1	2	2
2	0	1	1	2	0	6	1	0	0	0	0	1	4	1	2	1	2	1.68	60	21.26	1	4	1	2	2
0	0	0	0	1	0	1	1	0	0	0	0	1	5	1	2	1	1	1.85	73	21.33	1	5	1	2	2
2	1	2	1	1	1	8	1	1	60	1	60	1	3	1	2	1	2	1.62	53	20.2	1	4	1	2	2
2	1	3	1	2	1	10	1	0	0	3	30	2	5	1	2	1	2	1.68	62	21.97	1	4	1	2	2
3	0	2	1	1	0	7	1	0	0	2	120	2	6	2	1	1	1	1.81	89	27.17	2	4	1	2	2
2	0	2	0	1	0	5	1	0	0	0	0	1	5	1	2	1	2	1.77	63	20.11	1	3	1	2	1
0	0	0	0	0	0	0	1	0	0	7	60	2	7	2	2	1	1	1.83	86	25.68	2	5	1	2	1
2	1	1	1	2	0	7	1	3	360	3	360	2	7	2	2	2	2	1.68	60	21.26	1	5	1	2	1
2	0	1	0	1	0	4	1	3	180	1	30	2	8	3	2	1	2	1.75	58	18.94	1	5	1	2	2
1	0	2	0	3	0	6	1	0	0	1	30	1	3	1	2	1	1	1.87	77	22.02	1	3	1	2	1
2	0	1	0	0	0	3	1	0	0	2	240	2	6	2	2	1	2	1.61	48	18.52	1	3	1	2	2
2	0	3	1	2	0	8	1	0	0	0	0	1	5	1	2	1	2	1.65	56	20.57	1	3	1	2	2
2	1	1	1	1	0	6	1	0	0	1	120	2	2	1	2	1	2	1.6	52	20.31	1	3	1	2	2
2	1	2	1	1	1	8	1	0	0	5	30	2	7	2	2	1	2	1.62	60	22.86	1	3	1	2	2
4	3	3	1	3	1	15	2	4	60	4	60	2	7	2	1	1	2	1.68	56	19.84	1	3	1	2	2
2	0	2	0	2	0	6	1	0	0	5	120	2	2	1	2	1	2	1.71	65	22.23	1	2	2	2	2
2	1	3	2	2	2	12	1	1	120	1	180	2	7	2	2	1	2	1.71	56	19.15	1	4	1	2	1
2	1	1	0	2	2	8	1	0	0	2	120	2	5	1	2	1	2	1.73	60	20.05	1	4	1	2	2
2	1	3	0	3	0	9	1	0	0	0	0	1	4	1	2	2	1	1.88	76	21.5	1	3	1	2	2
4	4	4	4	4	3	23	2	2	120	1	60	2	6	2	2	2	2	1.69	58	20.31	1	3	1	2	2
3	2	2	1	0	2	10	1	3	300	2	240	2	5	1	2	1	2	1.65	75	27.55	2	4	1	2	1
2	1	1	0	0	0	4	1	1	60	1	120	2	6	2	2	1	2	1.69	57	19.96	1	4	1	2	2
2	1	2	0	1	1	7	1	0	0	0	0	1	5	1	2	1	2	1.67	57	20.44	1	4	1	2	2
3	3	3	3	2	2	16	2	0	0	0	0	1	5	1	2	1	2	1.72	72	24.34	1	3	1	2	2
2	1	2	0	0	1	6	1	1	60	1	30	1	7	2	2	2	2	1.64	60	22.31	1	3	1	2	2
2	1	2	2	2	0	9	1	3	180	4	240	2	6	2	2	1	2	1.65	52	19.22	1	3	1	2	2
2	0	2	1	2	0	7	1	2	120	2	120	2	6	2	1	1	2	1.75	72	23.51	1	3	1	2	2
4	4	4	3	3	1	19	2	0	0	0	0	1	1	1	2	1	2	1.65	65	23.88	1	3	1	2	2
3	0	2	0	0	0	5	1	1	120	3	360	2	10	3	2	1	2	1.74	62	20.48	1	5	1	2	2
3	1	0	0	0	0	4	1	4	300	2	180	2	7	2	2	1	2	1.67	55	19.72	1	5	1	2	2
1	0	2	1	1	0	5	1	1	300	1	300	2	5	1	2	1	2	1.63	50	18.82	1	3	1	2	2
2	1	1	1	1	1	7	1	4	240	4	240	2	7	2	2	1	2	1.73	60	20.05	1	3	1	2	2
2	2	0	0	0	0	4	1	0	0	1	20	1	6	2	2	1	2	1.73	65	21.72	1	3	1	2	2
3	0	2	0	0	0	5	1	1	120	5	180	2	5	1	1	1	2	1.58	45	18.03	1	3	1	2	2
2	0	1	0	0	0	3	1	3	120	4	60	2	6	2	2	1	1	1.72	80	27.04	2	4	1	2	2
2	1	2	1	1	1	8	1	1	60	2	60	2	7	2	2	1	2	1.7	53	18.34	1	4	1	2	2
3	0	3	1	1	0	8	1	4	60	5	60	2	10	3	2	2	2	1.68	54	19.13	1	4	1	2	1
4	2	4	2	2	1	15	2	1	60	2	180	2	2	1	1	1	2	1.64	56	20.82	1	3	1	2	2
2	0	2	0	2	0	6	1	3	360	2	60	2	7	2	2	1	1	1.82	89	26.87	2	4	1	2	2
3	0	2	3	1	1	10	1	2	300	0	0	2	7	2	1	1	2	1.73	61	20.38	1	3	1	2	1
2	1	1	0	0	0	4	1	0	0	0	0	1	6	2	2	1	1	1.73	70	23.39	1	4	1	2	1
2	1	3	0	1	0	7	1	7	60	7	120	2	7	2	2	1	2	1.74	64	21.14	1	5	1	2	2
1	0	1	1	1	0	4	1	3	180	0	0	2	5	1	2	1	2	1.74	75	24.77	1	3	1	2	1
3	1	3	1	1	0	9	1	3	240	2	120	2	5	1	2	1	2	1.75	57	18.61	1	3	1	2	2
2	1	1	0	0	0	4	1	0	0	7	180	2	7	2	2	1	1	1.88	72	20.37	1	5	1	2	2
3	1	3	3	1	2	13	2	3	90	3	90	2	6	2	2	1	2	1.8	71	21.91	1	2	2	2	2
2	0	1	0	2	0	5	1	2	120	1	120	2	6	2	2	1	2	1.66	70	25.4	2	4	1	2	1
2	1	1	0	2	0	6	1	2	120	3	60	2	7	2	2	1	1	1.7	69	23.88	1	4	1	2	2
3	1	2	0	2	1	9	1	3	60	0	0	2	5	1	2	1	2	1.6	61	23.83	1	3	1	2	2
1	1	2	1	2	0	7	1	2	60	0	0	1	5	1	2	1	2	1.65	58	21.3	1	4	1	2	2
1	0	1	0	1	0	3	1	0	0	0	0	1	1	1	2	1	2	1.58	50	20.03	1	5	1	2	2
3	1	0	0	0	1	5	1	3	300	3	120	2	8	3	1	1	2	1.65	51	18.73	1	4	1	2	2
4	1	3	0	1	0	9	1	0	0	3	180	2	4	1	1	2	2	1.68	60	21.26	1	2	2	2	1
2	2	2	1	2	1	10	1	1	60	0	0	1	4	1	2	1	2	1.69	60	21.01	1	4	1	2	2
2	1	1	0	0	0	4	1	0	0	3	180	2	6	2	2	1	2	1.7	53	18.34	1	4	1	2	2
3	1	4	2	2	2	14	2	3	360	2	60	2	6	2	2	1	2	1.8	90	27.78	2	3	1	2	2
2	1	1	2	2	2	10	1	0	0	3	120	2	5	1	2	2	2	1.57	50	20.28	1	3	1	2	2
2	0	2	0	3	0	7	1	5	120	5	300	2	8	3	1	1	2	1.74	61	20.15	1	2	2	2	1
2	2	2	2	2	2	12	1	2	120	2	120	2	3	1	2	1	2	1.78	64	20.2	1	2	2	2	2
0	0	1	0	0	0	1	1	2	60	1	60	1	8	3	2	2	2	1.73	58	19.38	1	5	1	2	2
2	3	1	1	1	2	10	1	6	300	6	360	2	9	3	2	2	1	1.82	79	23.85	1	4	1	2	1
1	1	1	0	2	0	5	1	0	0	5	420	2	7	2	2	1	1	1.82	75	22.64	1	4	1	2	2
2	0	2	1	2	2	9	1	0	0	1	90	2	8	3	2	2	1	1.77	64	20.43	1	4	1	2	2
1	1	2	0	0	0	4	1	0	0	5	60	2	6	2	2	1	1	1.75	75	24.49	1	4	1	2	2
4	2	2	2	1	3	14	2	7	300	7	300	2	8	3	1	1	1	1.85	95	27.76	2	4	1	2	2
1	1	2	2	1	0	7	1	3	240	5	300	2	6	2	2	1	1	1.9	73	20.22	1	4	1	2	2
4	1	4	1	1	1	12	1	2	480	7	30	2	6	2	2	1	1	1.8	66	20.37	1	3	1	2	2
1	0	1	1	4	0	7	1	0	0	2	120	2	6	2	2	2	1	1.81	65	19.84	1	3	1	2	2
1	0	2	0	0	0	3	1	0	0	0	0	1	8	3	2	1	1	1.74	63	20.81	1	4	1	2	2
2	1	1	0	1	0	5	1	1	300	0	0	2	6	2	1	1	1	1.89	85	23.8	1	4	1	2	2
3	1	2	0	0	0	6	1	6	120	2	60	2	8	3	2	2	1	1.83	70	20.9	1	4	1	2	1
3	3	4	2	3	2	17	2	2	120	4	60	2	7	2	2	2	1	1.91	93	25.49	2	4	1	2	2
4	3	2	3	1	0	13	2	2	120	5	300	2	6	2	2	1	1	1.91	75	20.56	1	4	1	2	2
2	1	2	1	1	0	7	1	5	120	5	300	2	8	3	2	2	1	1.79	80	24.97	1	4	1	2	2
0	0	3	0	1	0	4	1	5	60	5	30	2	5	1	2	1	1	1.9	100	27.7	2	3	1	2	2
2	0	1	1	2	0	6	1	5	300	2	240	2	10	3	2	1	1	1.73	70	23.39	1	4	1	2	2
2	1	1	0	2	0	6	1	5	300	5	300	2	9	3	2	1	1	1.74	77	25.43	2	5	1	2	2
4	2	4	2	2	1	15	2	2	60	5	180	2	2	1	2	1	1	1.7	65	22.49	1	3	1	2	2
1	0	0	0	1	0	2	1	2	480	0	0	2	7	2	2	1	1	1.83	74	22.1	1	5	1	2	1
2	0	2	0	1	0	5	1	0	0	3	180	2	7	2	2	1	1	1.8	76	23.46	1	3	1	2	1
4	0	2	1	1	0	8	1	0	0	2	120	2	5	1	1	2	1	1.85	93	27.17	2	3	1	2	2
1	1	1	0	1	0	4	1	0	0	1	120	2	4	1	2	1	1	1.77	87	27.77	2	4	1	2	2
3	2	3	2	3	2	15	2	0	0	0	0	1	3	1	2	1	2	1.7	62	21.45	1	3	1	2	2
3	2	2	2	3	1	13	2	0	0	1	30	1	5	1	2	1	2	1.68	65	23.03	1	3	1	2	2
1	2	2	0	1	1	7	1	1	60	5	420	2	5	1	2	2	2	1.63	53	19.95	1	3	1	2	2
0	0	0	0	0	0	0	1	0	0	0	0	1	8	3	2	1	1	1.78	73	23.04	1	4	1	2	1
3	2	1	0	2	1	9	1	1	120	1	120	2	4	1	2	1	1	1.82	70	21.13	1	3	1	2	2
2	1	2	0	1	0	6	1	2	60	1	60	1	7	2	2	1	1	1.85	73	21.33	1	5	1	2	1
2	2	1	1	1	0	7	1	3	360	2	120	2	9	3	2	1	1	1.86	77	22.26	1	5	1	2	1
2	0	0	0	1	0	3	1	7	120	7	90	2	8	3	2	1	2	1.6	56	21.88	1	5	1	2	1
4	2	3	2	4	0	15	2	0	0	2	120	2	7	2	1	1	2	1.66	55	19.96	1	4	1	2	2
2	4	4	4	1	1	16	2	1	120	0	0	1	2	1	2	1	2	1.72	67	22.65	1	3	1	2	2
1	1	1	0	1	0	4	1	2	180	2	120	2	9	3	2	1	2	1.7	56	19.38	1	5	1	2	2
0	0	0	0	0	0	0	1	2	120	4	90	2	10	3	2	1	1	1.92	83	22.52	1	5	1	2	1
2	1	3	1	2	0	9	1	0	0	0	0	1	3	1	2	1	2	1.67	58	20.8	1	4	1	2	2
3	1	2	3	2	2	13	2	1	60	3	180	2	7	2	2	1	1	1.9	81	22.44	1	3	1	2	2
0	0	0	0	0	0	0	1	4	300	0	0	2	8	3	2	2	1	1.88	86.5	24.47	1	5	1	2	1
1	0	2	1	1	0	5	1	1	60	1	60	1	7	2	2	2	1	1.9	90	24.93	1	5	1	2	2
3	3	3	3	4	0	16	2	4	180	4	120	2	3	1	2	1	1	1.82	75	22.64	1	3	1	2	1
2	1	2	1	2	2	10	1	2	120	2	120	2	8	3	2	1	1	1.88	75	21.22	1	5	1	2	2
2	0	1	0	2	0	5	1	3	120	0	0	2	9	3	1	1	1	1.86	90	26.01	2	5	1	2	1
3	1	2	1	2	0	9	1	1	120	3	90	2	7	2	2	1	1	1.84	82	24.22	1	3	1	2	2
2	1	2	0	1	0	6	1	3	360	5	300	2	8	3	2	1	1	1.9	75	20.78	1	4	1	2	2
2	2	2	3	2	1	12	1	2	480	1	300	2	5	1	2	2	1	1.93	77	20.67	1	4	1	2	2
2	0	1	0	1	0	4	1	3	90	2	60	2	7	2	2	1	1	1.77	83	26.49	2	4	1	2	2
2	1	1	0	1	0	5	1	0	0	0	0	1	4	1	2	2	2	1.71	57	19.49	1	3	1	2	2
3	3	1	1	2	3	13	2	1	30	1	60	1	6	2	2	2	2	1.6	43	16.8	1	4	1	2	1
1	0	1	0	0	0	2	1	2	120	0	0	2	7	2	2	1	1	1.83	85	25.38	2	4	1	2	1
2	1	1	2	1	0	7	1	3	120	2	120	2	8	3	2	1	1	1.71	68	23.26	1	4	1	2	2
3	0	3	0	0	0	6	1	6	240	0	0	2	5	1	2	2	1	1.76	83	26.79	2	5	1	2	1
3	1	2	1	2	0	9	1	4	60	0	0	2	8	3	2	1	1	1.75	75	24.49	1	5	1	2	2
2	0	1	1	0	1	5	1	3	120	2	60	2	6	2	2	1	1	1.9	78	21.61	1	3	1	2	2
2	2	2	2	2	2	12	1	0	0	0	0	1	5	1	2	2	2	1.73	58	19.38	1	5	1	2	2
2	1	1	0	0	0	4	1	0	0	0	0	1	7	2	2	2	2	1.64	58	21.56	1	5	1	2	2
0	1	4	1	4	0	10	1	7	20	4	30	2	8	3	2	1	1	1.89	68	19.04	1	4	1	2	1
3	0	1	0	2	0	6	1	6	60	0	0	2	10	3	2	1	1	1.94	90	23.91	1	5	1	2	2
2	0	1	0	0	0	3	1	0	0	5	60	2	6	2	2	1	1	1.86	77	22.26	1	4	1	2	2
1	1	1	0	1	0	4	1	3	480	1	60	2	7	2	2	1	1	1.7	64	22.15	1	4	1	2	2
2	0	1	0	0	0	3	1	2	60	6	120	2	10	3	2	2	1	1.79	72	22.47	1	5	1	2	1
2	1	2	2	1	0	8	1	4	360	4	240	2	9	3	2	1	1	1.8	85	26.23	2	5	1	2	1
0	0	0	0	0	0	0	1	2	120	6	60	2	6	2	2	2	1	1.74	72	23.78	1	5	1	2	2
1	0	0	0	1	1	3	1	0	0	1	60	1	2	1	2	2	1	1.83	105	31.35	2	3	1	2	2
1	0	1	1	1	0	4	1	0	0	6	600	2	10	3	2	1	1	1.81	73	22.28	1	5	1	2	1
1	0	0	0	1	1	3	1	1	120	2	120	2	10	3	2	2	2	1.75	60	19.59	1	4	1	2	2
2	1	1	0	0	0	4	1	2	120	0	0	2	6	2	2	1	2	1.64	54	20.08	1	5	1	2	1
2	0	1	0	1	2	6	1	2	240	3	300	2	7	2	2	1	1	1.89	82	22.96	1	4	1	2	2
0	0	0	0	0	0	0	1	0	0	0	0	1	4	1	2	2	1	1.84	60	17.72	1	5	1	2	1
4	1	3	1	1	0	10	1	1	60	3	180	2	7	2	2	2	1	1.8	70	21.6	1	5	1	2	2
4	0	1	4	1	0	10	1	5	120	7	180	2	9	3	2	1	1	1.83	92	27.47	2	5	1	2	2
2	1	2	1	2	1	9	1	2	240	2	240	2	7	2	2	1	1	1.68	69	24.45	1	4	1	2	2
1	0	0	0	0	0	1	1	0	0	0	0	1	8	3	2	1	1	1.73	67	22.39	1	5	1	2	2
1	1	0	0	0	0	2	1	2	120	2	120	2	7	2	2	1	1	1.85	75	21.91	1	5	1	2	2
1	0	1	0	0	0	2	1	2	180	3	180	2	8	3	2	1	1	1.7	65	22.49	1	4	1	2	1
2	1	1	1	2	2	9	1	1	120	4	480	2	8	3	2	2	1	1.96	88	22.91	1	5	1	2	1
2	1	1	0	2	0	6	1	3	60	6	60	2	8	3	2	1	1	1.8	66	20.37	1	5	1	2	2
2	0	2	1	0	1	6	1	4	60	2	60	2	7	2	2	1	1	1.9	77	21.33	1	4	1	2	2
2	0	1	2	0	0	5	1	2	240	7	60	2	9	3	2	1	1	1.81	69	21.06	1	5	1	2	1
2	1	1	1	1	1	7	1	3	300	2	120	2	5	1	2	1	1	1.8	100	30.86	2	3	1	2	2
3	3	2	2	1	2	13	2	0	0	1	10	1	5	1	2	2	2	1.58	53	21.23	1	4	1	2	2
1	0	3	0	0	0	4	1	3	30	2	240	2	10	3	2	1	1	1.82	71	21.43	1	5	1	2	2
3	1	3	0	4	1	12	1	0	0	1	180	2	6	2	2	1	2	1.65	50	18.37	1	4	1	2	2
3	1	2	1	2	1	10	1	0	0	2	120	2	3	1	2	2	1	1.85	75	21.91	1	3	1	2	2
2	0	1	1	1	0	5	1	5	120	6	120	2	8	3	2	2	1	1.85	86	25.13	2	5	1	2	2
1	0	1	0	0	0	2	1	2	60	1	60	1	8	3	2	2	2	1.62	50	19.05	1	4	1	2	1
1	1	1	0	0	0	3	1	4	7	2	120	2	8	3	2	2	1	1.85	80	23.37	1	5	1	2	1
3	0	3	1	1	0	8	1	0	0	2	300	2	2	1	2	1	2	1.75	68	22.2	1	3	1	2	2
1	0	0	1	0	0	2	1	0	0	2	60	2	4	1	2	1	1	2	98	24.5	1	5	1	2	1
2	2	1	1	1	1	8	1	1	120	5	20	2	5	1	2	2	2	1.65	58	21.3	1	4	1	2	2
1	0	1	0	1	1	4	1	7	240	7	240	2	10	3	2	1	1	1.95	95	24.98	1	2	2	2	2
3	2	4	2	1	1	13	2	1	60	1	60	1	6	2	2	1	2	1.64	62	23.05	1	3	1	2	2
1	0	0	0	0	0	1	1	0	0	0	0	1	4	1	2	1	1	1.85	70	20.45	1	3	1	2	1
4	0	0	0	0	0	4	1	2	300	7	120	2	8	3	1	1	1	1.75	65	21.22	1	1	2	2	1
1	0	0	0	0	0	1	1	3	90	0	0	2	8	3	2	1	1	1.82	82	24.76	1	4	1	2	1
1	0	3	1	1	0	6	1	1	60	0	0	1	7	2	2	1	1	1.75	72	23.51	1	4	1	2	2
4	0	0	0	2	0	6	1	4	60	5	120	2	5	1	2	1	1	1.7	63	21.8	1	4	1	1	2
2	0	3	1	3	2	11	1	0	0	0	0	1	5	1	2	1	1	1.93	93	24.97	1	3	1	2	2
1	0	2	0	1	1	5	1	1	30	0	0	1	6	2	2	1	1	1.75	60	19.59	1	3	1	2	2
1	0	0	0	0	0	1	1	1	360	4	120	2	6	2	2	1	1	1.85	80	23.37	1	4	1	2	1
2	0	1	0	0	0	3	1	5	60	0	0	2	8	3	2	1	1	1.83	93	27.77	2	5	1	2	1
3	0	3	2	2	0	10	1	3	300	2	180	2	7	2	2	1	1	1.7	72	24.91	1	4	1	2	2
1	0	2	0	2	0	5	1	3	360	6	60	2	8	3	2	1	1	1.82	81	24.45	1	5	1	2	2
1	2	0	2	1	1	7	1	0	0	0	0	1	2	1	2	2	1	1.9	115	31.86	2	3	1	2	1
1	0	1	1	2	0	5	1	0	0	7	120	2	8	3	1	1	2	1.57	53	21.5	1	4	1	2	1
3	0	2	1	2	1	9	1	1	60	5	120	2	8	3	2	1	1	1.85	75	21.91	1	5	1	2	2
1	0	2	0	0	0	3	1	2	60	1	120	2	8	3	2	1	1	1.87	75	21.45	1	4	1	2	2
3	0	1	1	2	1	8	1	3	60	6	30	2	4	1	2	2	2	1.79	53	16.54	1	5	1	2	1
4	4	2	4	4	4	22	2	1	30	2	20	1	6	2	2	1	1	1.7	63	21.8	1	4	1	2	1
3	2	2	0	2	1	10	1	2	120	0	0	2	6	2	2	1	2	1.73	60	20.05	1	4	1	2	1
3	0	2	3	3	3	14	2	1	120	1	20	1	4	1	2	2	1	1.83	68	20.31	1	3	1	2	2
2	1	1	0	1	1	6	1	0	0	7	60	2	7	2	2	1	1	1.85	80	23.37	1	4	1	2	2
2	0	1	1	2	0	6	1	1	120	1	120	2	10	3	2	1	1	1.87	77	22.02	1	5	1	2	1
2	0	2	0	2	1	7	1	1	60	2	60	2	3	1	2	2	1	1.77	74	23.62	1	3	1	2	2
1	0	1	0	1	0	3	1	2	180	1	120	2	9	3	2	2	1	1.75	75	24.49	1	5	1	2	2
1	0	1	0	1	0	3	1	4	120	1	120	2	9	3	2	1	1	1.9	90	24.93	1	5	1	2	1
1	0	0	0	1	1	3	1	5	120	5	50	2	8	3	2	1	1	1.93	90	24.16	1	4	1	2	2
4	0	1	1	4	0	10	1	4	120	4	120	2	7	2	1	1	1	1.92	88	23.87	1	5	1	2	2
2	0	2	0	1	0	5	1	0	0	3	480	2	8	3	1	1	2	1.75	57	18.61	1	4	1	2	1
4	4	4	0	4	0	16	2	0	0	0	0	1	3	1	2	1	1	1.82	77	23.25	1	5	1	2	2
1	2	2	1	3	0	9	1	3	120	7	120	2	7	2	2	1	1	1.9	84	23.27	1	2	2	2	1
2	0	2	0	2	0	6	1	2	15	0	0	1	7	2	2	1	1	1.76	82	26.47	2	5	1	2	2
0	0	0	0	0	0	0	1	0	0	0	0	1	8	3	2	1	1	1.85	65	18.99	1	5	1	2	1
1	0	1	0	1	0	3	1	0	0	0	0	1	4	1	2	1	2	1.58	47	18.83	1	3	1	2	1
3	0	2	1	2	0	8	1	1	60	2	180	2	6	2	2	1	2	1.68	48	17.01	1	4	1	2	2
2	0	0	0	2	2	6	1	0	0	0	0	1	7	2	2	2	2	1.55	46.5	19.35	1	5	1	2	2
2	2	2	1	2	0	9	1	0	0	0	0	1	7	2	2	2	1	1.86	65	18.79	1	4	1	2	2
2	0	1	0	0	2	5	1	2	120	0	0	2	2	1	2	1	2	1.71	60	20.52	1	4	1	2	2
1	0	1	0	0	0	2	1	0	0	3	360	2	8	3	2	1	1	1.89	83	23.24	1	4	1	2	2
1	0	0	0	1	0	2	1	3	360	2	240	2	9	3	2	1	1	1.91	76	20.83	1	4	1	2	1
2	0	1	1	1	0	5	1	1	60	3	120	2	8	3	2	2	1	1.76	65	20.98	1	5	1	2	2
4	2	3	1	2	1	13	2	0	0	0	0	1	4	1	2	2	2	1.87	79	22.59	1	3	1	2	2
2	1	0	0	1	0	4	1	2	60	4	150	2	8	3	2	1	1	1.98	78	19.9	1	5	1	2	1
2	1	2	0	2	2	9	1	2	30	3	20	1	6	2	2	1	1	1.88	81	22.92	1	4	1	2	2
2	0	2	1	1	0	6	1	5	20	3	180	2	5	1	2	2	1	1.76	87	28.09	2	3	1	2	1
1	0	1	0	1	1	4	1	2	300	2	120	2	6	2	2	1	1	1.91	94	25.77	2	4	1	2	2
2	0	2	0	1	0	5	1	5	240	1	120	2	6	2	2	1	1	1.91	76	20.83	1	4	1	2	2
2	0	1	0	0	0	3	1	4	60	7	15	2	8	3	1	1	1	1.83	79	23.59	1	4	1	2	2
2	0	1	0	1	0	4	1	0	0	4	300	2	8	3	2	2	1	1.95	85	22.35	1	5	1	2	1
0	0	0	0	1	1	2	1	2	240	0	0	2	4	1	2	1	1	1.88	120	33.95	2	5	1	2	1
2	1	1	0	2	0	6	1	5	300	0	0	2	8	3	2	1	2	1.6	50	19.53	1	4	1	2	1
2	1	1	0	2	0	6	1	3	60	4	120	2	8	3	2	1	1	1.88	85	24.05	1	4	1	2	1
0	0	1	0	1	0	2	1	1	480	2	180	2	6	2	2	1	1	1.8	78	24.07	1	4	1	2	2
1	0	1	0	0	0	2	1	2	180	1	120	2	6	2	2	1	1	1.74	93	30.72	2	5	1	2	1
2	0	0	0	1	0	3	1	7	240	0	0	2	8	3	2	1	1	1.9	85	23.55	1	5	1	2	2
1	1	2	1	1	0	6	1	0	0	0	0	1	7	2	1	1	1	1.8	64	19.75	1	3	1	2	2
3	1	2	1	1	2	10	1	2	300	0	0	2	5	1	2	1	2	1.69	112	39.21	2	4	1	2	2
0	0	1	0	0	0	1	1	5	60	7	180	2	7	2	2	1	1	1.86	92	26.59	2	4	1	2	2
1	1	1	1	1	0	5	1	5	120	2	60	2	6	2	2	1	1	1.75	80	26.12	2	4	1	2	2
1	1	1	1	0	0	4	1	3	270	0	0	2	8	3	2	1	1	1.87	75	21.45	1	4	1	2	2
2	2	3	0	2	0	9	1	0	0	0	0	1	5	1	2	1	1	1.85	70	20.45	1	4	1	2	2
0	0	0	0	0	0	0	1	3	60	6	60	2	6	2	2	1	1	1.82	75	22.64	1	5	1	2	1
2	0	1	0	0	0	3	1	0	0	7	300	2	7	2	2	1	1	1.82	72	21.74	1	4	1	2	1
0	0	0	0	0	0	0	1	1	180	5	120	2	6	2	2	2	1	1.81	90	27.47	2	4	1	2	1
2	0	2	0	1	0	5	1	4	60	4	60	2	10	3	2	1	1	1.82	70	21.13	1	5	1	2	1
2	1	2	0	1	1	7	1	4	90	2	120	2	7	2	2	1	1	1.84	72	21.27	1	4	1	2	2
1	0	0	0	1	0	2	1	6	480	5	120	2	10	3	2	1	1	1.82	81	24.45	1	5	1	2	1
1	0	1	1	2	1	6	1	7	120	7	120	2	9	3	2	1	1	1.98	75	19.13	1	5	1	2	1
1	0	1	0	2	1	5	1	6	120	7	150	2	7	2	2	1	1	1.73	65	21.72	1	5	1	2	1
2	1	2	1	1	1	8	1	3	60	3	60	2	7	2	2	2	2	1.66	63	23	1	4	1	2	2
2	0	1	1	0	0	4	1	5	30	3	60	2	7	2	2	1	2	1.62	50	19.05	1	4	1	2	2
2	0	2	2	1	0	7	1	1	480	1	480	2	5	1	2	2	1	1.9	88	24.38	1	3	1	2	1
2	1	1	0	0	0	4	1	2	240	1	180	2	6	2	2	1	1	1.73	78	26.06	2	3	1	2	1
0	0	1	1	0	0	2	1	5	60	5	60	2	8	3	2	1	1	1.72	75	25.35	2	5	1	2	1
1	0	3	2	1	2	9	1	0	0	2	480	2	5	1	2	1	1	1.87	77	22.02	1	4	1	2	1
2	1	1	2	3	2	11	1	2	120	6	180	2	5	1	1	1	2	1.71	59	20.18	1	3	1	2	2
2	1	1	0	2	2	8	1	5	30	7	30	2	9	3	2	2	1	1.86	76	21.97	1	5	1	2	1
4	1	4	2	2	0	13	2	1	20	1	60	1	8	3	2	1	1	1.8	67	20.68	1	4	1	2	2
3	3	2	3	3	3	17	2	0	0	0	0	1	6	2	2	2	1	1.81	91	27.78	2	3	1	2	2
1	0	0	0	0	0	1	1	1	120	2	60	2	7	2	2	2	1	1.86	80	23.12	1	5	1	2	1
2	0	1	1	0	0	4	1	1	180	0	0	2	8	3	2	1	1	1.84	79	23.33	1	4	1	2	2
1	0	0	0	0	0	1	1	4	360	1	60	2	8	3	2	2	1	1.84	69	20.38	1	4	1	2	1
3	0	1	1	1	0	6	1	5	120	7	60	2	9	3	2	1	1	1.86	78	22.55	1	5	1	2	2
1	2	2	2	3	2	12	1	2	300	1	120	2	6	2	2	2	2	1.68	63	22.32	1	5	1	2	1
2	0	1	1	1	0	5	1	1	60	1	60	1	2	1	2	1	2	1.76	64	20.66	1	3	1	2	2
1	0	0	0	1	0	2	1	4	480	4	60	2	9	3	2	1	2	1.57	51	20.69	1	5	1	2	1
2	0	2	0	2	0	6	1	3	600	3	300	2	7	2	2	1	1	1.97	82	21.13	1	1	2	2	1
1	0	1	0	1	0	3	1	1	120	2	240	2	8	3	2	1	1	1.8	70	21.6	1	4	1	2	1
3	2	2	4	2	3	16	2	1	80	2	20	1	6	2	2	2	1	1.8	80	24.69	1	3	1	2	2
2	1	2	1	1	0	7	1	3	240	5	120	2	7	2	2	1	1	1.9	80	22.16	1	4	1	2	2
1	0	1	0	1	0	3	1	7	60	7	60	2	10	3	2	2	1	1.8	82	25.31	2	5	1	2	2
0	0	1	0	1	0	2	1	5	150	7	150	2	7	2	2	1	1	1.81	75	22.89	1	4	1	2	1
1	0	2	0	1	0	4	1	1	120	2	120	2	7	2	2	1	1	1.91	75	20.56	1	5	1	2	2
2	2	2	0	0	0	6	1	3	240	0	0	2	6	2	2	1	2	1.76	74	23.89	1	3	1	2	2
2	0	1	0	2	0	5	1	0	0	0	0	1	3	1	2	1	2	1.66	70	25.4	2	3	1	2	2
2	1	2	0	1	1	7	1	2	90	4	60	2	5	1	2	1	1	1.87	81	23.16	1	4	1	2	2
1	0	1	0	2	0	4	1	5	600	0	0	2	9	3	2	1	1	1.77	70	22.34	1	5	1	2	1
3	1	0	1	2	0	7	1	0	0	1	60	1	8	3	2	1	1	1.75	69	22.53	1	4	1	2	2
0	0	0	0	0	0	0	1	0	0	0	0	1	7	2	2	1	1	2	95	23.75	1	5	1	2	1
1	1	1	1	1	1	6	1	1	120	1	120	2	10	3	2	1	2	1.7	60	20.76	1	3	1	2	1
1	0	0	0	0	0	1	1	1	60	1	60	1	3	1	2	1	1	1.78	68	21.46	1	3	1	2	1
1	1	1	1	1	1	6	1	1	120	1	120	2	8	3	2	1	1	1.8	75	23.15	1	3	1	2	2
0	0	0	0	0	0	0	1	1	60	1	60	1	7	2	2	1	1	1.85	75	21.91	1	4	1	2	1
1	1	1	0	1	0	4	1	2	240	0	0	2	8	3	2	1	1	1.85	75	21.91	1	4	1	2	2
1	0	0	0	1	0	2	1	5	360	0	0	2	7	2	2	1	1	1.83	81	24.19	1	5	1	2	1
2	0	1	0	0	0	3	1	1	120	1	120	2	7	2	2	2	1	1.75	69	22.53	1	4	1	2	2
1	0	1	0	0	0	2	1	2	120	5	180	2	6	2	2	2	1	1.96	90	23.43	1	5	1	2	2
3	1	2	0	3	0	9	1	2	480	2	360	2	7	2	2	1	1	1.71	64.5	22.06	1	3	1	2	2
3	1	2	1	2	1	10	1	2	180	4	120	2	6	2	2	1	1	1.74	71	23.45	1	3	1	2	2
2	0	3	0	1	0	6	1	1	120	2	180	2	8	3	2	2	2	1.66	55	19.96	1	2	2	2	1
2	1	1	1	0	1	6	1	0	0	7	60	2	2	1	2	1	1	1.79	80	24.97	1	4	1	2	2
2	1	2	0	0	0	5	1	4	420	4	420	2	7	2	2	2	1	1.87	77	22.02	1	4	1	2	2
0	0	3	0	0	0	3	1	0	0	4	120	2	10	3	2	1	1	1.8	80	24.69	1	5	1	2	1
2	0	1	1	1	0	5	1	1	120	1	120	2	4	1	1	2	1	1.93	98	26.31	2	3	1	2	2
2	0	2	1	3	0	8	1	3	120	4	120	2	10	3	2	1	1	1.81	71	21.67	1	4	1	2	1
1	2	2	1	1	1	8	1	7	120	7	60	2	9	3	2	1	1	1.78	70	22.09	1	5	1	2	2
2	1	2	0	1	0	6	1	0	0	5	60	2	8	3	2	1	1	1.9	83	22.99	1	3	1	2	2
1	0	2	0	0	0	3	1	5	60	7	60	2	7	2	2	1	1	1.85	70	20.45	1	4	1	2	1
1	0	0	0	0	0	1	1	1	120	3	60	2	5	1	2	2	1	1.72	63	21.3	1	3	1	2	2
0	0	0	0	1	0	1	1	3	60	5	120	2	8	3	2	1	1	1.89	80	22.4	1	5	1	2	2
0	0	0	0	0	0	0	1	2	240	2	240	2	3	1	2	1	1	1.85	85	24.84	1	4	1	2	1
0	0	1	0	2	0	3	1	2	180	1	30	2	6	2	2	1	1	1.67	70	25.1	2	4	1	2	2
1	0	1	0	0	0	2	1	2	240	2	120	2	8	3	2	1	1	1.85	90	26.3	2	4	1	2	1
1	0	1	0	0	0	2	1	6	90	0	0	2	8	3	2	2	1	1.83	76	22.69	1	5	1	2	2
0	0	0	0	0	0	0	1	5	120	6	90	2	7	2	2	1	1	1.95	90	23.67	1	5	1	2	1
3	3	3	1	1	0	11	1	4	240	0	0	2	10	3	2	1	1	1.83	75	22.4	1	5	1	2	2
1	0	1	0	0	0	2	1	5	60	0	0	2	8	3	2	1	1	1.83	81	24.19	1	5	1	2	1
2	0	1	0	1	0	4	1	2	120	2	120	2	5	1	2	1	1	1.87	86	24.59	1	5	1	2	2
1	0	2	0	0	0	3	1	0	0	3	120	2	4	1	2	1	2	1.7	59	20.42	1	4	1	2	1
2	0	1	0	3	0	6	1	5	180	7	60	2	10	3	2	1	1	1.74	65	21.47	1	5	1	2	2
2	3	1	3	2	2	13	2	2	20	1	20	1	8	3	2	2	1	1.83	85	25.38	2	5	1	2	2
1	0	2	0	0	0	3	1	3	60	4	240	2	8	3	2	1	1	1.88	94	26.6	2	5	1	2	2
2	1	1	0	2	0	6	1	2	120	0	0	2	7	2	2	1	1	1.85	71	20.75	1	4	1	2	1
1	0	0	0	0	0	1	1	0	0	0	0	1	8	3	2	2	1	1.84	75	22.15	1	4	1	2	1
3	1	2	2	2	1	11	1	2	300	3	420	2	8	3	2	2	1	1.77	74	23.62	1	4	1	2	2
1	0	2	0	2	2	7	1	2	120	1	60	2	7	2	2	1	1	1.83	73	21.8	1	4	1	2	2
1	0	0	0	0	0	1	1	1	120	1	120	2	8	3	2	2	1	1.8	81	25	2	4	1	2	1
2	0	1	0	1	0	4	1	2	240	0	0	2	7	2	2	1	1	2.05	86	20.46	1	5	1	2	2
3	0	2	0	1	0	6	1	3	120	3	120	2	6	2	1	2	1	1.75	74	24.16	1	3	1	2	2
2	0	1	1	1	0	5	1	0	0	3	120	2	7	2	2	1	1	1.94	92	24.44	1	4	1	2	2
1	1	2	0	2	0	6	1	2	60	4	60	2	7	2	2	1	1	1.87	75	21.45	1	3	1	2	2
2	0	3	1	3	1	10	1	6	60	6	300	2	8	3	2	1	1	1.88	78	22.07	1	5	1	2	2
2	0	2	0	3	0	7	1	0	0	7	30	2	7	2	2	1	1	1.95	75	19.72	1	4	1	2	2
2	0	1	0	1	0	4	1	2	120	2	60	2	6	2	2	1	1	1.83	92	27.47	2	4	1	2	1
2	0	3	1	1	0	7	1	4	240	5	240	2	7	2	1	1	1	1.85	96	28.05	2	3	1	2	2
2	1	2	1	0	0	6	1	2	180	1	120	2	7	2	2	1	1	1.82	75	22.64	1	5	1	2	2
1	0	0	0	0	0	1	1	3	120	2	120	2	8	3	2	1	1	1.86	78	22.55	1	5	1	2	1
4	1	3	0	1	0	9	1	2	30	1	15	1	2	1	2	1	2	1.64	54	20.08	1	3	1	2	2
1	0	1	0	1	0	3	1	0	0	5	120	2	8	3	2	1	1	1.8	62	19.14	1	5	1	2	2
1	1	1	0	0	0	3	1	5	90	7	30	2	8	3	1	1	1	1.8	85	26.23	2	4	1	2	1
2	0	1	0	0	0	3	1	0	0	7	120	2	5	1	2	1	1	2.05	105	24.99	1	3	1	2	2
1	0	0	0	0	0	1	1	7	150	7	60	2	8	3	2	2	1	1.85	92	26.88	2	5	1	2	2
3	0	2	1	1	1	8	1	1	120	1	120	2	5	1	2	2	1	1.81	90	27.47	2	3	1	2	2
2	1	2	0	1	0	6	1	1	120	0	0	1	6	2	2	1	1	1.8	79	24.38	1	4	1	2	2
1	0	0	0	0	0	1	1	0	0	2	60	2	6	2	2	1	1	1.85	79	23.08	1	4	1	2	2
3	2	1	0	2	0	8	1	6	60	1	180	2	10	3	1	1	1	1.97	74	19.07	1	3	1	1	2
1	0	2	1	1	1	6	1	1	120	7	120	2	8	3	2	1	2	1.72	50	16.9	1	4	1	2	1
1	0	1	0	0	0	2	1	2	120	0	0	2	7	2	1	1	1	1.78	72	22.72	1	4	1	2	2
2	0	0	0	0	0	2	1	2	150	3	150	2	8	3	2	1	1	1.82	70	21.13	1	5	1	2	1
1	0	2	0	1	0	4	1	0	0	3	120	2	7	2	2	1	1	1.76	75	24.21	1	5	1	2	1
1	1	0	2	1	0	5	1	2	360	2	120	2	3	1	2	2	1	1.79	80	24.97	1	3	1	2	1
2	2	0	1	0	1	6	1	4	180	2	180	2	6	2	2	2	1	1.98	100	25.51	2	4	1	2	1
2	0	2	2	1	0	7	1	1	120	1	120	2	8	3	2	1	2	1.66	56	20.32	1	4	1	2	2
1	0	2	0	2	0	5	1	1	150	3	60	2	7	2	2	2	1	1.81	71	21.67	1	1	2	1	2
2	0	2	1	4	1	10	1	3	360	2	180	2	2	1	1	1	1	1.7	55	19.03	1	3	1	2	2
2	0	2	0	0	0	4	1	2	420	3	120	2	6	2	2	1	1	1.8	87	26.85	2	3	1	2	2
1	0	1	0	1	0	3	1	3	120	7	60	2	6	2	2	1	1	1.88	80	22.63	1	1	2	2	2
2	1	3	0	2	0	8	1	2	240	7	50	2	7	2	2	1	1	1.92	83	22.52	1	5	1	1	2
2	0	2	0	1	0	5	1	5	120	5	240	2	9	3	2	1	1	1.93	96	25.77	2	5	1	2	2
3	2	2	3	1	0	11	1	5	60	5	60	2	10	3	2	2	1	1.77	80	25.54	2	5	1	2	2
2	0	1	0	0	1	4	1	3	360	4	60	2	8	3	2	1	1	1.85	80	23.37	1	5	1	2	1
2	1	2	1	2	1	9	1	1	120	2	240	2	7	2	2	2	1	1.78	72	22.72	1	4	1	2	2
2	0	1	0	0	0	3	1	7	60	7	60	2	2	1	1	1	2	1.88	74	20.94	1	2	2	2	1
0	1	1	0	0	0	2	1	2	120	4	240	2	6	2	2	1	1	1.84	86	25.4	2	5	1	2	1
2	0	1	0	0	0	3	1	0	0	5	150	2	6	2	2	1	2	1.73	69	23.05	1	2	2	2	2
2	0	1	0	1	0	4	1	0	0	4	60	2	6	2	2	2	2	1.68	50	17.72	1	4	1	2	2
2	0	1	0	0	0	3	1	4	360	1	90	2	10	3	2	1	1	1.75	80	26.12	2	5	1	2	2
1	0	1	0	0	0	2	1	5	60	5	20	2	8	3	2	1	1	1.95	93	24.46	1	4	1	2	1
4	0	1	0	4	0	9	1	7	240	3	60	2	9	3	2	2	1	1.89	79	22.12	1	4	1	2	2
2	0	0	1	0	1	4	1	0	0	0	0	1	6	2	2	1	1	1.87	85	24.31	1	3	1	2	2
1	1	1	0	0	0	3	1	5	20	3	20	1	8	3	2	2	1	1.81	107	32.66	2	2	2	1	1
1	2	2	0	2	0	7	1	3	60	4	180	2	8	3	2	1	1	1.89	64	17.92	1	4	1	2	2
2	1	1	0	0	0	4	1	4	120	2	60	2	6	2	1	2	2	1.69	59	20.66	1	4	1	2	2
1	0	1	0	1	0	3	1	4	120	2	120	2	8	3	2	2	1	1.8	75	23.15	1	4	1	2	2
3	1	1	1	1	1	8	1	3	60	5	120	2	7	2	1	1	1	1.86	75	21.68	1	2	2	2	1
0	0	2	0	1	0	3	1	1	360	1	120	2	7	2	2	1	1	1.88	65	18.39	1	4	1	2	2
1	0	2	2	2	1	8	1	3	120	0	0	2	10	3	2	2	1	1.76	75	24.21	1	1	2	2	2
2	0	0	0	0	0	2	1	1	60	7	120	2	8	3	2	1	2	1.65	57	20.94	1	2	2	2	2
3	3	3	3	3	3	18	2	0	0	0	0	1	5	1	2	1	1	1.87	70	20.02	1	5	1	2	2
3	2	3	1	3	2	14	2	1	30	1	20	1	6	2	2	1	2	1.65	85	31.22	2	2	2	2	2
1	0	0	1	0	0	2	1	0	0	2	120	2	6	2	2	1	1	1.85	72	21.04	1	5	1	2	1
1	0	3	2	1	0	7	1	4	120	3	60	2	7	2	2	2	1	1.89	75	21	1	5	1	2	2
2	1	1	0	1	1	6	1	0	0	3	60	2	5	1	2	1	2	1.63	52	19.57	1	3	1	2	2
3	2	2	0	1	0	8	1	0	0	2	60	2	6	2	2	1	2	1.54	42	17.71	1	3	1	2	2
3	2	2	4	3	3	17	2	0	0	0	0	1	6	2	2	1	2	1.6	50	19.53	1	4	1	2	2
1	1	2	0	1	1	6	1	0	0	0	0	1	7	2	2	1	1	1.85	77	22.5	1	4	1	2	1
0	0	0	0	0	0	0	1	6	120	7	60	2	10	3	2	1	1	1.81	76	23.2	1	5	1	2	1
1	0	1	0	0	0	2	1	0	0	7	120	2	10	3	2	1	2	1.69	58	20.31	1	4	1	2	2
1	1	1	0	1	0	4	1	0	0	1	120	2	5	1	2	1	1	1.82	69	20.83	1	4	1	2	2
1	0	1	0	0	0	2	1	5	120	7	120	2	7	2	2	1	1	1.84	78	23.04	1	4	1	2	1
3	3	3	3	3	3	18	2	0	0	7	20	2	3	1	2	2	1	1.72	70	23.66	1	3	1	2	2
1	0	1	1	1	1	5	1	0	0	5	180	2	6	2	2	1	1	1.8	65	20.06	1	4	1	2	2
3	1	4	2	3	1	14	2	0	0	0	0	1	7	2	2	1	1	2	90	22.5	1	4	1	2	2
2	0	0	0	1	0	3	1	0	0	2	60	2	2	1	1	1	1	1.75	92	30.04	2	2	2	1	2
1	0	1	0	0	0	2	1	6	120	3	60	2	9	3	2	1	1	1.89	81	22.68	1	5	1	2	2
2	0	3	0	3	0	8	1	5	120	2	120	2	8	3	1	2	1	1.74	65	21.47	1	4	1	2	2
1	0	1	0	0	0	2	1	5	60	7	120	2	8	3	2	1	1	1.86	72	20.81	1	5	1	2	1
2	0	0	0	0	0	2	1	2	120	4	300	2	8	3	2	2	1	1.8	70	21.6	1	5	1	2	1
2	1	1	1	1	1	7	1	2	60	2	60	2	6	2	2	1	1	1.82	90	27.17	2	4	1	2	2
0	0	0	0	0	0	0	1	0	0	0	0	1	6	2	2	1	2	1.66	71	25.77	2	4	1	2	1
3	0	2	2	3	2	12	1	0	0	0	0	1	5	1	1	1	1	1.91	75	20.56	1	2	2	2	2
2	1	0	1	0	0	4	1	0	0	5	600	2	8	3	1	1	1	1.76	60	19.37	1	4	1	2	1
3	1	1	1	1	0	7	1	0	0	0	0	1	8	3	1	1	1	1.76	70	22.6	1	4	1	2	2
3	1	2	0	1	1	8	1	5	240	2	60	2	6	2	2	2	1	1.72	73	24.68	1	4	1	2	2
2	0	3	1	2	1	9	1	1	240	2	420	2	6	2	2	1	1	1.73	74	24.73	1	4	1	2	2
3	2	2	2	2	2	13	2	0	0	0	0	1	5	1	2	1	1	1.85	78	22.79	1	3	1	2	2
2	1	1	1	2	0	7	1	1	180	3	30	2	3	1	1	1	1	1.8	81	25	2	4	1	2	2
2	0	2	0	0	0	4	1	5	120	5	120	2	9	3	2	1	1	1.72	60	20.28	1	5	1	2	2
2	1	3	2	3	2	13	2	1	60	2	20	1	6	2	2	2	1	1.92	118	32.01	2	5	1	1	2
2	2	3	1	2	3	13	2	2	30	1	60	1	8	3	2	1	2	1.67	50	17.93	1	4	1	2	2
1	0	1	0	0	0	2	1	1	60	2	60	2	4	1	2	2	1	1.83	82	24.49	1	4	1	2	2
0	0	0	0	1	0	1	1	5	120	0	0	2	8	3	2	1	1	1.86	77	22.26	1	4	1	2	1
0	0	0	1	2	0	3	1	2	30	1	10	1	10	3	2	1	1	1.86	78	22.55	1	0	2	2	2
2	1	2	2	2	0	9	1	0	0	5	60	2	7	2	2	1	1	1.86	78	22.55	1	4	1	2	2
2	0	1	0	1	0	4	1	1	180	1	60	2	6	2	2	1	1	1.75	70	22.86	1	5	1	2	1
2	1	1	1	2	0	7	1	2	60	5	120	2	8	3	2	1	1	1.86	68	19.66	1	5	1	2	2
2	1	1	1	2	0	7	1	5	60	7	30	2	7	2	2	2	1	1.77	92	29.37	2	4	1	2	1
2	0	1	0	1	0	4	1	0	0	2	60	2	5	1	2	2	2	1.62	60	22.86	1	5	1	2	1
1	0	1	0	0	0	2	1	3	60	3	60	2	6	2	2	1	1	1.89	102	28.55	2	3	1	1	1
2	1	3	1	2	0	9	1	0	0	2	180	2	5	1	2	1	1	1.75	85	27.76	2	3	1	2	2
3	1	2	0	4	0	10	1	7	90	7	120	2	7	2	1	1	1	1.76	66	21.31	1	1	2	2	2
4	4	2	0	4	0	14	2	3	20	1	30	1	6	2	1	1	2	1.6	55	21.48	1	4	1	2	2
1	0	1	1	1	0	4	1	2	30	0	0	1	6	2	2	1	1	1.89	73	20.44	1	4	1	2	1
1	0	1	0	0	1	3	1	5	60	7	60	2	7	2	2	1	1	1.82	75	22.64	1	5	1	2	1
0	0	4	0	4	0	8	1	0	0	0	0	1	7	2	2	1	1	1.96	83	21.61	1	4	1	2	1
4	1	1	2	1	1	10	1	5	120	2	60	2	8	3	2	2	1	1.92	102	27.67	2	4	1	2	1
1	0	0	0	0	0	1	1	5	60	3	60	2	7	2	2	1	1	1.7	76	26.3	2	4	1	2	1
2	0	1	1	0	0	4	1	0	0	2	120	2	1	1	1	1	1	1.7	62	21.45	1	3	1	2	2
2	0	0	0	1	0	3	1	5	120	2	180	2	8	3	2	1	1	1.83	74	22.1	1	5	1	2	2
4	1	2	1	3	1	12	1	0	0	0	0	1	7	2	2	1	1	1.8	75	23.15	1	4	1	2	2
1	2	2	1	1	0	7	1	0	0	2	120	2	4	1	2	2	1	1.93	87	23.36	1	4	1	2	2
2	0	1	0	1	0	4	1	2	60	1	60	1	5	1	2	1	1	1.89	105	29.39	2	5	1	2	2
1	0	0	2	1	0	4	1	4	300	1	60	2	7	2	2	2	1	1.86	98	28.33	2	4	1	2	2
2	1	2	1	1	1	8	1	0	0	3	30	2	2	1	1	2	1	1.85	91	26.59	2	3	1	2	1
3	0	3	0	1	0	7	1	0	0	0	0	1	5	1	2	2	1	1.87	114	32.6	2	4	1	2	2
1	1	1	0	1	0	4	1	3	120	2	120	2	7	2	2	1	1	1.85	80	23.37	1	4	1	2	2
0	0	1	1	0	0	2	1	1	120	5	120	2	8	3	2	1	1	1.8	70	21.6	1	4	1	2	1
3	1	3	1	3	1	12	1	3	180	3	180	2	1	1	2	1	1	1.9	100	27.7	2	3	1	2	2
2	1	1	0	1	0	5	1	3	120	6	120	2	6	2	2	1	1	1.74	56	18.5	1	4	1	2	1
1	1	2	0	1	0	5	1	3	240	1	60	2	5	1	2	1	1	1.75	71	23.18	1	5	1	2	2
4	4	4	4	4	4	24	2	1	10	1	20	1	10	3	2	2	1	1.89	75	21	1	5	1	2	2
3	2	2	2	3	1	13	2	0	0	0	0	1	6	2	2	1	2	1.73	70	23.39	1	5	1	2	1
2	1	1	1	2	0	7	1	4	480	7	240	2	10	3	2	2	1	1.7	61	21.11	1	5	1	2	1
0	0	1	0	1	1	3	1	2	240	4	240	2	7	2	2	1	1	1.8	83	25.62	2	5	1	2	2
2	1	1	2	1	0	7	1	2	60	3	60	2	6	2	2	1	1	1.87	100	28.6	2	4	1	2	2
2	1	1	0	0	0	4	1	3	600	7	300	2	8	3	2	1	1	1.83	71	21.2	1	4	1	2	2
2	0	2	0	0	0	4	1	3	20	3	10	1	8	3	1	1	1	1.78	74	23.36	1	4	1	2	1
3	3	2	2	3	1	14	2	1	20	1	40	1	4	1	2	2	1	1.92	85	23.06	1	4	1	2	2
1	0	0	1	0	0	2	1	7	480	4	120	2	8	3	2	1	1	1.91	98	26.86	2	5	1	2	1
2	0	1	1	1	0	5	1	0	0	2	60	2	4	1	2	2	1	1.86	60	17.34	1	4	1	2	2
1	0	1	0	0	0	2	1	5	60	2	120	2	8	3	2	1	1	1.85	82	23.96	1	5	1	2	2
2	0	3	0	1	0	6	1	3	240	1	240	2	7	2	1	1	1	1.8	65	20.06	1	4	1	2	2
0	0	0	0	0	0	0	1	1	120	4	60	2	8	3	2	2	1	1.9	88	24.38	1	5	1	2	1
0	0	0	0	0	0	0	1	5	600	5	600	2	8	3	2	2	1	1.79	67	20.91	1	4	1	2	2
1	1	0	0	2	2	6	1	0	0	0	0	1	3	1	2	2	2	1.59	60	23.73	1	3	1	2	1
2	2	2	2	3	1	12	1	5	45	2	120	2	7	2	2	1	1	1.87	69	19.73	1	4	1	2	2
2	1	1	0	0	0	4	1	0	0	7	60	2	8	3	2	1	2	1.65	50	18.37	1	4	1	2	1
1	0	2	1	1	2	7	1	1	20	0	0	1	4	1	2	1	1	1.8	60	18.52	1	3	1	1	2
2	0	0	0	0	0	2	1	2	60	7	60	2	8	3	2	1	1	1.98	69	17.6	1	5	1	2	1
2	0	2	0	4	0	8	1	5	180	4	120	2	8	3	2	1	1	1.82	78	23.55	1	4	1	2	2
1	0	0	0	2	0	3	1	3	300	2	60	2	8	3	2	1	1	1.77	68	21.71	1	5	1	2	1
2	1	1	0	0	0	4	1	3	60	5	120	2	6	2	2	1	1	1.8	62	19.14	1	4	1	2	1
1	0	0	0	1	0	2	1	5	450	2	120	2	7	2	2	1	1	1.8	92	28.4	2	5	1	2	2
2	0	0	0	0	0	2	1	0	0	0	0	1	5	1	1	1	1	1.83	82	24.49	1	5	1	2	1
1	2	0	1	0	0	4	1	0	0	0	0	1	4	1	1	1	1	1.7	75	25.95	2	3	1	2	2
3	0	2	1	1	0	7	1	1	120	1	120	2	6	2	2	2	1	1.78	75	23.67	1	4	1	2	2
3	1	3	0	3	0	10	1	0	0	0	0	1	5	1	2	1	1	1.86	79	22.84	1	4	1	2	2
2	0	2	0	1	0	5	1	0	0	7	60	2	7	2	2	1	1	1.83	74	22.1	1	5	1	2	2
2	1	1	0	1	1	6	1	3	120	3	180	2	6	2	2	2	1	1.9	75	20.78	1	3	1	2	2
1	0	0	0	0	0	1	1	7	60	7	90	2	9	3	2	1	1	1.94	86	22.85	1	5	1	2	1
1	0	1	0	1	0	3	1	0	0	2	60	2	7	2	2	1	1	1.82	73	22.04	1	5	1	2	1
1	1	1	1	1	1	6	1	1	120	3	120	2	7	2	2	1	1	1.84	80	23.63	1	3	1	2	1
2	0	1	1	1	0	5	1	0	0	2	240	2	6	2	2	1	1	1.74	81	26.75	2	4	1	1	2
1	0	2	2	0	2	7	1	5	40	3	600	2	6	2	2	1	1	1.8	66	20.37	1	4	1	2	2
3	0	0	3	1	3	10	1	1	120	2	180	2	4	1	1	1	1	1.81	108	32.97	2	3	1	2	2
4	4	4	4	4	4	24	2	1	25	1	20	1	10	3	1	2	1	1.68	53	18.78	1	5	1	2	2
1	0	0	0	0	0	1	1	0	0	7	20	2	8	3	2	2	1	1.8	70	21.6	1	5	1	2	2
1	0	1	0	1	0	3	1	3	300	0	0	2	6	2	2	1	1	1.92	90	24.41	1	5	1	2	1
2	0	1	0	0	0	3	1	3	60	0	0	2	7	2	2	1	1	1.95	92	24.19	1	5	1	2	1
2	1	1	0	1	0	5	1	3	120	0	0	2	5	1	2	1	1	1.8	70	21.6	1	4	1	2	2
1	0	0	0	1	0	2	1	1	120	6	120	2	9	3	2	2	1	1.85	85	24.84	1	5	1	2	1
0	0	4	0	2	1	7	1	3	20	2	120	2	6	2	2	1	1	1.84	83	24.52	1	4	1	2	2
2	1	1	0	2	1	7	1	5	120	5	60	2	8	3	2	1	1	1.75	78	25.47	2	5	1	2	1
4	3	3	3	2	3	18	2	0	0	0	0	1	6	2	2	1	1	1.8	75	23.15	1	5	1	2	1
2	0	2	0	1	0	5	1	3	480	4	600	2	9	3	2	2	2	1.68	57	20.2	1	4	1	2	2
1	2	2	2	1	2	10	1	0	0	2	120	2	7	2	2	1	1	1.79	67	20.91	1	5	1	2	2
3	0	0	0	2	0	5	1	1	240	3	60	2	4	1	2	2	1	1.85	85	24.84	1	5	1	1	2
1	0	0	0	0	0	1	1	2	360	2	240	2	9	3	2	1	1	1.79	69	21.53	1	5	1	2	2
1	0	2	0	1	0	4	1	0	0	3	180	2	6	2	2	1	1	1.79	67	20.91	1	4	1	2	2
2	1	1	1	0	0	5	1	3	120	4	60	2	9	3	2	1	1	1.88	85	24.05	1	5	1	2	2
1	2	1	2	0	1	7	1	0	0	0	0	1	7	2	2	1	1	1.85	84	24.54	1	3	1	2	2
1	0	1	0	0	0	2	1	0	0	0	0	1	9	3	2	1	1	1.8	72	22.22	1	5	1	2	1
1	0	1	0	1	0	3	1	4	420	7	120	2	7	2	1	1	1	1.88	96	27.16	2	4	1	2	1
2	1	2	2	2	1	10	1	1	120	1	120	2	7	2	2	1	1	1.9	75	20.78	1	4	1	2	2
0	0	0	0	0	0	0	1	0	0	1	120	2	8	3	2	1	1	1.87	72	20.59	1	5	1	2	1
2	1	1	0	0	0	4	1	3	60	0	0	2	6	2	2	1	2	1.72	56	18.93	1	1	2	2	2
2	2	1	0	1	0	6	1	4	90	1	60	2	7	2	1	2	1	1.8	77	23.77	1	4	1	2	1
2	2	2	1	2	2	11	1	5	120	4	120	2	5	1	2	1	1	1.8	80	24.69	1	1	2	2	2
2	1	1	1	2	0	7	1	1	30	0	0	1	6	2	2	1	1	1.85	81	23.67	1	4	1	2	2
2	1	1	0	0	1	5	1	2	240	4	480	2	6	2	2	1	1	1.84	83	24.52	1	4	1	2	2
3	2	2	2	3	1	13	2	1	30	3	10	1	7	2	2	2	1	1.89	90	25.2	2	4	1	2	2
3	1	2	0	1	0	7	1	3	90	0	0	2	6	2	2	1	1	1.8	76	23.46	1	4	1	2	2
2	1	1	0	0	0	4	1	4	180	5	240	2	7	2	2	2	1	1.78	74	23.36	1	4	1	2	1
2	1	1	1	2	3	10	1	4	90	5	90	2	7	2	2	2	1	1.7	80	27.68	2	4	1	2	2
2	0	2	0	0	0	4	1	1	120	3	360	2	7	2	2	1	1	1.93	70	18.79	1	5	1	2	2
1	1	1	0	0	0	3	1	2	480	3	540	2	7	2	2	2	1	1.86	65	18.79	1	4	1	2	1
1	0	0	0	0	0	1	1	1	180	1	120	2	7	2	2	2	1	1.8	81	25	2	4	1	1	2
4	2	2	1	1	0	10	1	5	360	3	180	2	7	2	2	1	1	1.65	80	29.38	2	3	1	2	2
1	0	0	0	0	0	1	1	1	60	2	120	2	7	2	2	1	1	1.78	93	29.35	2	5	1	2	1
2	1	1	0	1	0	5	1	0	0	3	120	2	7	2	2	1	1	1.8	80	24.69	1	1	2	2	1
2	2	2	3	2	2	13	2	1	60	5	120	1	8	3	2	1	2	1.68	58	20.55	1	3	1	2	2
4	2	3	2	4	1	16	2	2	300	0	0	2	4	1	2	1	2	1.67	63	22.59	1	4	1	2	2
0	1	2	1	3	1	8	1	0	0	3	90	2	7	2	2	1	1	1.82	65	19.62	1	4	1	2	1
2	1	0	1	1	1	6	1	4	120	4	120	2	9	3	2	1	1	1.8	75	23.15	1	4	1	2	1
2	1	2	0	3	0	8	1	0	0	5	120	2	6	2	2	1	1	1.82	82	24.76	1	4	1	2	2
2	0	0	0	0	0	2	1	0	0	0	0	1	7	2	2	1	1	1.87	68	19.45	1	4	1	2	1
2	1	1	2	1	1	8	1	0	0	0	0	1	7	2	2	1	1	1.85	84	24.54	1	5	1	2	1
4	0	2	1	2	2	11	1	3	120	0	0	2	6	2	2	1	1	1.88	90	25.46	2	3	1	2	1
1	0	2	0	2	2	7	1	3	420	0	0	2	5	1	1	1	1	1.75	63	20.57	1	2	2	2	2
2	1	2	2	1	0	8	1	0	0	0	0	1	5	1	2	1	1	1.77	82	26.17	2	4	1	2	2
2	1	3	0	1	0	7	1	6	30	6	90	2	10	3	2	1	1	2.02	95	23.28	1	4	1	2	1
1	1	2	0	1	1	6	1	2	300	5	60	2	6	2	2	1	1	1.72	67	22.65	1	4	1	2	2
3	0	3	1	1	0	8	1	2	60	7	60	2	6	2	2	1	2	1.71	55	18.81	1	5	1	2	2
2	0	1	1	1	0	5	1	2	60	7	60	2	3	1	2	2	1	1.92	71	19.26	1	3	1	2	2
4	0	2	0	4	0	10	1	6	480	2	120	2	8	3	2	1	1	1.89	70	19.6	1	2	2	2	2
1	0	1	0	1	0	3	1	1	240	2	360	2	6	2	2	1	1	1.73	63	21.05	1	4	1	2	2
1	0	2	0	0	0	3	1	0	0	0	0	1	2	1	1	2	1	1.85	93	27.17	2	3	1	2	2
1	0	1	0	1	0	3	1	2	360	2	360	2	6	2	2	1	2	1.83	70	20.9	1	3	1	2	2
3	2	3	3	3	2	16	2	1	60	5	120	2	6	2	2	1	1	1.9	84	23.27	1	4	1	2	2
3	2	2	4	4	4	19	2	0	0	0	0	1	2	1	2	2	1	1.7	110	38.06	2	1	2	2	2
2	0	3	1	2	1	9	1	0	0	1	120	2	4	1	2	1	2	1.7	80	27.68	2	4	1	2	2
3	2	3	1	3	0	12	1	0	0	0	0	1	5	1	2	1	1	1.81	73	22.28	1	3	1	2	2
3	1	2	3	1	2	12	1	4	150	3	120	2	8	3	2	1	1	1.87	76	21.73	1	3	1	2	2
2	1	2	1	1	0	7	1	0	0	6	30	2	7	2	2	1	1	1.8	75	23.15	1	3	1	2	2
2	2	2	1	3	1	11	1	4	60	6	120	2	7	2	2	1	1	1.75	82	26.78	2	3	1	2	2
1	0	2	1	0	0	4	1	6	420	2	180	2	8	3	1	1	1	1.73	65	21.72	1	3	1	2	2
2	0	2	0	1	0	5	1	3	240	6	120	2	6	2	2	1	1	1.76	80	25.83	2	3	1	2	2
1	0	1	0	2	0	4	1	5	480	5	120	2	4	1	2	1	1	1.96	130	33.84	2	4	1	2	1
2	0	2	0	1	0	5	1	6	480	6	120	2	10	3	2	2	1	1.78	80	25.25	2	5	1	2	2
1	1	3	2	1	2	10	1	1	480	0	0	2	6	2	2	1	1	1.88	83	23.48	1	4	1	2	1
2	0	1	0	0	0	3	1	1	480	0	0	2	7	2	2	1	1	1.8	83	25.62	2	4	1	2	2
3	2	3	3	3	3	17	2	2	60	0	0	1	4	1	2	2	1	1.75	65	21.22	1	3	1	2	1
1	0	1	0	0	0	2	1	5	240	5	240	2	8	3	2	1	1	1.89	88	24.64	1	5	1	2	1
1	0	1	0	4	0	6	1	3	120	0	0	2	6	2	2	2	1	1.85	65	18.99	1	4	1	2	2
1	0	1	0	1	0	3	1	6	480	2	240	2	10	3	2	2	1	1.88	66	18.67	1	5	1	2	2
1	0	1	0	1	0	3	1	0	0	3	150	2	7	2	2	1	1	1.85	80	23.37	1	4	1	2	1
2	0	1	0	0	0	3	1	0	0	3	120	2	8	3	2	1	1	1.9	72	19.94	1	4	1	2	1
1	0	1	0	0	0	2	1	1	360	1	120	2	6	2	2	1	1	1.85	65	18.99	1	4	1	2	2
1	0	0	1	0	0	2	1	3	360	0	0	2	10	3	2	1	1	1.8	76	23.46	1	4	1	2	1
0	0	2	0	0	0	2	1	0	0	4	60	2	6	2	1	1	1	1.83	60	17.92	1	5	1	2	2
1	0	0	0	0	0	1	1	5	60	2	60	2	9	3	2	2	1	1.81	82	25.03	2	5	1	2	1
2	1	1	1	1	0	6	1	6	150	0	0	2	7	2	2	1	1	1.71	82	28.04	2	5	1	2	1
2	2	2	2	2	1	11	1	1	60	2	300	2	5	1	2	2	1	1.82	80	24.15	1	4	1	2	2
2	1	1	1	2	0	7	1	2	300	2	240	2	4	1	2	2	1	1.9	71	19.67	1	5	1	2	2
2	0	0	0	1	0	3	1	3	90	7	60	2	9	3	2	1	1	1.74	65	21.47	1	5	1	1	2
2	0	0	0	0	0	2	1	3	480	4	240	2	8	3	2	1	1	1.76	74	23.89	1	4	1	2	2
0	0	0	0	0	0	0	1	5	120	0	0	2	8	3	2	2	1	1.8	67.5	20.83	1	3	1	2	2
3	0	1	0	0	0	4	1	2	120	5	60	2	7	2	2	1	1	1.78	62	19.57	1	2	2	2	2
3	1	2	1	2	0	9	1	2	120	1	60	2	6	2	2	1	1	1.73	72	24.06	1	4	1	2	2
1	0	0	0	0	0	1	1	1	120	5	60	2	8	3	2	2	2	1.71	65	22.23	1	4	1	2	1
1	0	2	0	0	0	3	1	5	120	4	60	2	10	3	2	2	1	1.85	95	27.76	2	5	1	2	1
2	2	2	2	2	2	12	1	7	180	7	60	2	7	2	2	1	1	1.85	85	24.84	1	4	1	2	2
2	2	2	2	2	2	12	1	0	0	0	0	1	5	1	2	1	1	1.91	82	22.48	1	3	1	2	2
1	0	0	1	1	0	3	1	7	120	7	60	2	8	3	2	2	1	1.82	76	22.94	1	5	1	2	1
2	0	0	1	1	0	4	1	0	0	0	0	1	7	2	1	1	1	1.82	86	25.96	2	5	1	2	2
2	2	1	1	1	1	8	1	2	120	2	60	2	7	2	2	1	1	1.86	82	23.7	1	4	1	2	2
1	0	0	0	2	1	4	1	0	0	2	120	2	8	3	2	2	1	1.82	78	23.55	1	4	1	2	1
3	1	2	0	1	0	7	1	1	180	3	60	2	8	3	2	1	2	1.69	55	19.26	1	4	1	2	1
4	0	3	3	3	0	13	2	0	0	2	120	2	7	2	2	2	2	1.7	54	18.69	1	5	1	2	1
1	0	2	0	2	0	5	1	0	0	0	0	1	6	2	2	1	2	1.63	52	19.57	1	4	1	2	2
2	2	2	1	1	1	9	1	0	0	0	0	1	5	1	1	1	2	1.63	49	18.44	1	2	2	2	2
2	0	1	0	2	0	5	1	5	300	5	300	2	8	3	2	1	1	1.8	71	21.91	1	4	1	2	2
2	2	2	1	1	1	9	1	0	0	0	0	1	3	1	2	1	2	1.7	55	19.03	1	4	1	2	2
1	0	0	0	0	0	1	1	5	360	4	180	2	6	2	2	1	1	1.88	79	22.35	1	4	1	2	1
1	0	1	0	2	0	4	1	3	180	0	0	2	8	3	2	1	1	1.8	73	22.53	1	2	2	2	1
1	0	1	0	0	0	2	1	5	120	0	0	2	7	2	2	2	1	1.95	112	29.45	2	5	1	2	2
4	3	2	2	1	1	13	2	7	120	7	120	2	7	2	2	2	1	1.76	72	23.24	1	5	1	2	2
2	1	2	1	1	0	7	1	0	0	1	240	2	5	1	2	1	1	1.85	105	30.68	2	4	1	2	2
1	0	1	1	2	0	5	1	0	0	2	20	1	5	1	1	2	2	1.71	73	24.96	1	2	2	2	2
1	0	0	0	0	0	1	1	0	0	0	0	1	5	1	2	1	1	1.9	83	22.99	1	4	1	2	1
4	2	4	2	2	2	16	2	1	120	1	60	1	6	2	2	2	1	1.91	87	23.85	1	4	1	2	2
3	1	2	1	0	0	7	1	1	60	0	0	1	7	2	2	1	2	1.81	62	18.92	1	4	1	2	2
3	2	3	1	2	0	11	1	0	7	300	7	2	7	2	1	2	1	1.83	82	24.49	1	4	1	2	2
3	1	4	2	2	1	13	2	5	180	5	60	2	6	2	2	2	1	1.86	100	28.91	2	5	1	2	2
2	0	1	1	0	0	4	1	2	300	7	120	2	7	2	2	1	1	1.9	89	24.65	1	2	2	2	2
0	0	0	4	1	4	9	1	3	20	7	10	1	2	1	2	2	1	1.91	60	16.45	1	2	2	2	2
2	0	1	1	1	0	5	1	2	60	3	90	2	6	2	2	2	1	1.84	65	19.2	1	4	1	2	2
1	0	0	0	0	0	1	1	0	0	0	0	1	6	2	2	2	2	1.74	56	18.5	1	4	1	2	1
3	1	2	1	2	1	10	1	0	0	0	0	1	3	1	2	1	2	1.73	75	25.06	2	4	1	2	2
0	2	0	0	0	0	2	1	0	0	5	60	2	5	1	2	1	1	1.87	97	27.74	2	3	1	1	2
2	1	1	2	1	2	9	1	0	0	0	0	1	6	2	2	2	1	1.72	80	27.04	2	3	1	2	2
0	0	0	1	0	1	2	1	5	60	2	120	2	7	2	2	2	1	1.84	79	23.33	1	5	1	2	1
2	1	1	0	2	0	6	1	1	60	1	120	2	4	1	2	1	1	1.9	92	25.48	2	4	1	2	1
3	1	3	1	2	2	12	1	4	180	4	180	2	7	2	2	1	1	1.85	75	21.91	1	4	1	2	2
3	2	2	2	3	2	14	2	3	20	6	30	2	6	2	1	2	1	1.83	80	23.89	1	3	1	2	2
2	2	3	2	3	1	13	2	4	120	3	300	2	7	2	2	2	1	1.87	82	23.45	1	4	1	2	1
0	0	0	0	0	0	0	1	5	180	7	120	2	9	3	2	1	1	1.88	78	22.07	1	5	1	2	1
2	1	1	1	1	1	7	1	2	180	6	240	2	7	2	2	2	1	1.82	80	24.15	1	5	1	2	1
0	0	0	0	0	0	0	1	2	120	5	40	2	8	3	2	1	1	1.98	85	21.68	1	5	1	2	1
2	0	1	0	1	0	4	1	5	120	0	0	2	7	2	2	1	1	1.93	85	22.82	1	5	1	2	2
2	1	1	3	1	2	10	1	4	90	0	0	2	7	2	2	2	1	1.82	74	22.34	1	5	1	2	1
2	2	2	2	2	0	10	1	0	0	0	0	1	6	2	2	1	1	1.77	70	22.34	1	4	1	2	2
2	0	1	0	1	0	4	1	0	0	4	120	2	8	3	2	1	1	1.75	80	26.12	2	4	1	2	1
0	0	0	0	0	0	0	1	5	540	6	120	2	4	1	2	1	1	1.79	84	26.22	2	2	2	2	2
1	1	1	1	1	1	6	1	1	300	2	10	2	8	3	2	1	1	1.75	76	24.82	1	4	1	2	1
1	1	1	1	1	2	7	1	3	600	2	360	2	7	2	2	2	2	1.8	60	18.52	1	3	1	2	1
2	1	2	1	2	2	10	1	3	480	5	480	2	7	2	2	2	1	1.7	70	24.22	1	1	2	2	2
2	0	1	0	1	0	4	1	7	45	7	45	2	7	2	2	1	2	1.73	62	20.72	1	5	1	2	2
4	0	3	0	2	0	9	1	3	120	4	60	2	9	3	2	1	1	1.86	98	28.33	2	5	1	2	2
2	1	3	2	1	3	12	1	2	60	2	60	2	7	2	2	1	1	1.81	75	22.89	1	4	1	2	2
1	0	0	0	0	0	1	1	2	30	5	60	2	9	3	2	1	1	1.95	95	24.98	1	5	1	2	1
2	1	1	2	4	0	10	1	0	0	6	120	2	7	2	1	1	1	1.8	66	20.37	1	4	1	2	2
3	0	1	1	2	0	7	1	3	240	5	180	2	8	3	2	1	1	1.93	65	17.45	1	4	1	2	2
2	2	2	2	2	2	12	1	4	600	3	300	2	10	3	2	2	1	1.85	78	22.79	1	5	1	2	2
2	0	0	0	0	0	2	1	0	0	2	120	2	7	2	2	1	1	1.8	80	24.69	1	4	1	2	2
1	1	1	1	2	0	6	1	4	60	3	60	2	6	2	2	1	1	1.72	72	24.34	1	4	1	2	2
2	0	1	0	2	0	5	1	7	150	7	90	2	10	3	2	1	1	1.82	70	21.13	1	5	1	2	1
2	0	2	0	1	0	5	1	6	180	1	60	2	7	2	2	1	1	1.97	82	21.13	1	5	1	2	1
2	0	0	1	2	0	5	1	7	20	7	20	2	4	1	2	2	1	1.82	83	25.06	2	5	1	2	1
0	0	1	0	0	0	1	1	5	60	3	300	2	8	3	2	1	1	1.76	72	23.24	1	5	1	2	1
1	2	2	2	0	4	11	1	5	120	7	360	2	8	3	2	2	2	1.78	62	19.57	1	5	1	2	2
2	0	4	0	0	2	8	1	0	0	1	60	1	9	3	2	2	1	1.83	74	22.1	1	5	1	2	1
2	0	2	0	0	0	4	1	4	10	5	20	2	5	1	2	1	1	1.9	77	21.33	1	3	1	2	1
2	0	0	0	1	0	3	1	2	120	2	120	2	7	2	2	1	1	1.71	82	28.04	2	5	1	2	1
2	1	0	0	1	0	4	1	2	300	3	240	2	5	1	2	2	1	1.75	70	22.86	1	3	1	2	1
0	0	0	0	0	0	0	1	2	120	7	30	2	7	2	2	1	1	1.9	79	21.88	1	4	1	2	1
2	1	1	0	0	0	4	1	3	120	1	120	2	7	2	2	1	1	1.8	82	25.31	2	4	1	2	2
1	0	2	0	1	0	4	1	1	300	0	0	2	3	1	2	1	1	1.84	75	22.15	1	4	1	2	1
1	1	1	0	1	2	6	1	7	30	7	50	2	10	3	2	1	1	1.8	72	22.22	1	5	1	2	2
1	0	0	0	0	0	1	1	6	90	6	120	2	8	3	2	1	1	1.8	77	23.77	1	5	1	2	2
0	0	1	0	0	0	1	1	1	20	3	120	2	6	2	2	1	1	1.96	67	17.44	1	4	1	2	2
2	0	1	0	0	0	3	1	1	240	7	180	2	7	2	2	1	1	1.89	79	22.12	1	5	1	2	1
2	1	1	0	0	0	4	1	1	300	3	120	2	7	2	2	1	1	1.73	77	25.73	2	5	1	2	2
4	1	4	1	1	1	12	1	5	120	0	0	2	6	2	2	1	1	1.92	87	23.6	1	3	1	2	2
1	0	1	0	2	0	4	1	0	0	2	60	2	6	2	2	2	1	1.84	82	24.22	1	2	2	2	2
2	1	2	0	0	0	5	1	2	360	1	90	2	7	2	2	1	2	1.65	58	21.3	1	3	1	2	1
2	3	1	0	2	1	9	1	3	30	3	30	2	6	2	2	1	1	1.78	76	23.99	1	5	1	2	2
2	1	1	0	0	0	4	1	3	30	3	30	2	8	3	2	1	1	1.85	80	23.37	1	4	1	2	2
1	0	1	1	1	0	4	1	0	0	6	60	2	3	1	2	2	2	1.65	68	24.98	1	3	1	2	1
2	1	2	1	3	1	10	1	4	120	1	120	2	8	3	2	1	1	1.8	81	25	2	5	1	2	1
4	4	4	4	4	4	24	2	1	120	7	60	2	7	2	2	1	2	1.86	82	23.7	1	5	1	2	2
0	0	0	0	0	0	0	1	3	60	3	60	2	5	1	2	1	1	1.79	69	21.53	1	5	1	2	1
2	1	2	0	0	0	5	1	0	0	2	20	1	3	1	2	1	1	1.74	65	21.47	1	3	1	2	1
1	0	2	0	1	0	4	1	7	120	7	120	2	9	3	2	1	2	1.76	57	18.4	1	4	1	2	2
3	0	1	0	0	0	4	1	3	60	4	60	2	8	3	1	1	1	1.77	75	23.94	1	3	1	1	2
2	1	3	1	3	1	11	1	3	60	4	60	2	6	2	2	1	1	1.83	72	21.5	1	3	1	2	2
2	0	3	0	1	0	6	1	5	90	0	0	2	6	2	2	1	1	1.73	55	18.38	1	4	1	2	2
2	0	2	1	0	2	7	1	0	0	3	90	2	3	1	2	1	1	1.84	74	21.86	1	3	1	2	2
3	1	1	1	0	0	6	1	2	180	3	180	2	6	2	2	1	1	1.76	75	24.21	1	4	1	2	2
2	0	0	0	1	0	3	1	5	120	3	60	2	6	2	2	1	1	1.73	92	30.74	2	4	1	2	2
1	0	1	1	1	0	4	1	3	330	0	0	2	10	3	2	2	1	1.84	82	24.22	1	5	1	2	2
1	0	1	0	1	0	3	1	3	300	7	180	2	6	2	2	1	1	1.85	100	29.22	2	4	1	2	2
2	1	1	1	2	2	9	1	1	30	2	60	2	6	2	2	1	1	1.87	75	21.45	1	4	1	2	2
1	0	1	0	2	1	5	1	3	120	3	60	2	4	1	2	1	1	1.8	105	32.41	2	4	1	2	2
1	0	1	0	0	0	2	1	3	60	3	120	2	7	2	2	1	1	1.86	95	27.46	2	4	1	2	2
2	3	2	2	2	2	13	2	0	0	2	60	2	7	2	2	1	2	1.57	49	19.88	1	4	1	2	2
1	0	0	1	0	1	3	1	3	240	1	120	2	6	2	2	1	1	1.8	72	22.22	1	4	1	2	1
3	0	0	1	1	0	5	1	3	120	0	0	2	5	1	2	1	1	1.75	64	20.9	1	4	1	2	2
3	1	2	0	1	2	9	1	3	120	0	0	1	5	1	2	1	2	1.71	58	19.84	1	3	1	2	2
1	0	1	0	0	0	2	1	3	60	4	210	2	6	2	2	1	1	1.81	71	21.67	1	4	1	2	2
3	1	1	3	1	1	10	1	7	20	7	300	2	9	3	2	1	2	1.84	65	19.2	1	1	2	2	2
2	1	2	2	2	2	11	1	4	120	0	0	2	8	3	2	1	2	1.73	60	20.05	1	4	1	2	2
2	0	1	0	1	0	4	1	1	120	2	240	2	3	1	2	1	1	1.77	62	19.79	1	3	1	2	1
2	1	2	0	3	0	8	1	0	0	7	60	2	9	3	2	2	2	1.78	74	23.36	1	4	1	2	1
2	0	2	0	2	0	6	1	2	120	5	600	2	7	2	2	1	1	1.95	86	22.62	1	3	1	2	2
3	2	2	1	3	0	11	1	7	180	7	180	2	10	3	2	2	1	1.81	95	29	2	4	1	2	2
1	0	1	0	0	0	2	1	2	420	5	300	2	6	2	2	1	2	1.8	76	23.46	1	5	1	2	1
0	0	3	1	0	0	4	1	1	300	5	60	2	6	2	1	1	1	1.77	85	27.13	2	4	1	2	2
1	0	1	0	1	0	3	1	0	0	3	360	2	6	2	2	1	2	1.79	81	25.28	2	5	1	2	1
3	1	2	1	1	0	8	1	0	0	3	360	2	3	1	2	1	1	1.82	65	19.62	1	3	1	2	2
3	0	2	1	4	4	14	2	2	120	7	120	2	7	2	1	1	1	1.8	102	31.48	2	4	1	2	2
0	0	0	0	0	0	0	1	2	180	2	120	2	5	1	2	2	1	1.83	85	25.38	2	3	1	2	2
1	0	2	0	2	1	6	1	4	480	6	180	2	7	2	2	1	1	1.84	70	20.68	1	5	1	2	2
2	3	4	4	4	4	21	2	0	0	3	180	2	7	2	1	1	1	1.7	56.5	19.55	1	3	1	2	2
2	0	1	1	0	0	4	1	0	0	0	0	1	8	3	2	2	1	1.82	55	16.6	1	3	1	2	2
1	0	1	0	1	0	3	1	3	30	1	120	2	5	1	2	1	1	1.85	88	25.71	2	5	1	2	2
1	1	1	0	0	0	3	1	1	90	2	60	2	7	2	2	1	2	1.82	65	19.62	1	4	1	2	1
1	2	1	0	2	0	6	1	0	0	0	0	1	3	1	1	1	1	1.65	50	18.37	1	4	1	2	2
3	0	1	0	0	0	4	1	0	0	5	60	2	7	2	2	1	2	1.85	65	18.99	1	3	1	2	2
2	0	0	0	0	0	2	1	0	0	1	60	1	6	2	2	1	1	1.83	70	20.9	1	5	1	2	1
2	0	2	0	1	0	5	1	5	360	5	180	2	10	3	2	1	2	1.78	72	22.72	1	4	1	2	1
1	0	0	0	1	0	2	1	5	90	2	180	2	7	2	2	1	1	1.91	105	28.78	2	5	1	1	1
3	1	2	1	2	1	10	1	2	120	0	0	2	7	2	2	1	1	1.89	70	19.6	1	5	1	2	2
1	2	2	3	2	3	13	2	1	60	3	120	2	7	2	2	1	2	1.7	54	18.69	1	3	1	2	2
3	2	1	2	2	2	12	1	0	0	0	0	1	3	1	2	1	2	1.79	56	17.48	1	4	1	2	1
3	0	2	0	0	0	5	1	3	60	4	480	2	6	2	2	1	1	1.82	106	32	2	4	1	2	2
2	0	2	1	2	0	7	1	4	420	1	120	2	9	3	2	1	1	1.86	83	23.99	1	4	1	2	2
2	0	2	0	1	0	5	1	0	0	0	0	1	6	2	2	1	1	1.83	69	20.6	1	4	1	2	1
3	1	3	1	1	1	10	1	0	0	2	60	2	3	1	2	1	2	1.65	80	29.38	2	4	1	2	2
1	0	0	0	0	0	1	1	0	0	0	0	1	6	2	2	1	1	1.88	70	19.81	1	4	1	2	2
3	1	2	1	2	2	11	1	2	120	0	0	2	5	1	2	1	1	1.7	80	27.68	2	3	1	2	2
1	1	3	1	4	1	11	1	7	150	2	60	2	7	2	2	1	1	1.93	86	23.09	1	4	1	2	2
1	1	1	1	1	1	6	1	2	60	5	60	2	8	3	2	1	2	1.7	62	21.45	1	4	1	2	2
1	1	2	0	2	2	8	1	2	180	7	120	2	6	2	2	1	2	1.64	70	26.03	2	5	1	2	2
4	4	3	2	2	2	17	2	4	420	4	420	2	5	1	2	1	2	1.7	68	23.53	1	4	1	2	2
2	2	2	0	1	0	7	1	4	420	4	420	2	5	1	2	1	2	1.64	60	22.31	1	5	1	2	2
2	1	3	2	3	1	12	1	2	180	2	180	2	5	1	1	1	2	1.6	55	21.48	1	3	1	2	2
1	1	1	0	0	0	3	1	3	90	5	60	2	7	2	2	1	2	1.71	55	18.81	1	4	1	2	2
4	2	3	2	1	1	13	2	5	90	0	0	2	8	3	1	2	2	1.7	69	23.88	1	4	1	2	2
1	1	1	0	0	0	3	1	6	120	2	60	2	7	2	2	1	2	1.74	72	23.78	1	4	1	2	2
2	0	2	0	1	0	5	1	3	90	3	60	2	7	2	2	1	2	1.67	56	20.08	1	4	1	2	1
2	0	2	0	1	0	5	1	5	15	2	180	2	7	2	2	1	2	1.7	55	19.03	1	4	1	2	2
3	0	2	0	1	0	6	1	1	180	0	0	2	5	1	2	1	2	1.7	71	24.57	1	5	1	2	2
2	2	3	2	3	1	13	2	1	120	6	120	2	7	2	2	1	2	1.78	66	20.83	1	4	1	2	2
1	0	1	0	1	0	3	1	5	420	2	180	2	8	3	2	1	2	1.7	58	20.07	1	4	1	2	2
2	1	3	1	2	0	9	1	5	120	1	120	2	9	3	2	1	2	1.7	64.5	22.32	1	4	1	2	2
3	0	0	0	0	0	3	1	6	720	5	120	2	7	2	2	1	2	1.81	1.72	0.53	1	5	1	2	1
4	2	4	4	4	3	21	2	4	600	5	600	2	4	1	2	1	1	1.91	83	22.75	1	3	1	2	2
0	0	0	0	0	0	0	1	5	150	7	90	2	10	3	2	1	1	1.79	78	24.34	1	5	1	2	1
1	0	1	0	2	0	4	1	5	480	7	120	2	8	3	2	1	1	1.86	78	22.55	1	4	1	2	2
2	0	3	0	2	4	11	1	5	120	4	120	2	7	2	2	1	1	1.75	65	21.22	1	4	1	2	2
1	0	1	0	0	0	2	1	5	90	5	90	2	7	2	2	1	1	1.83	74	22.1	1	5	1	2	2
1	0	0	0	1	0	2	1	6	120	0	0	2	8	3	2	1	1	1.95	86	22.62	1	5	1	2	2
2	0	2	0	0	0	4	1	5	120	7	60	2	7	2	2	1	1	1.8	76	23.46	1	3	1	2	2
2	1	2	0	0	0	5	1	7	120	7	120	2	8	3	2	1	1	1.86	83.6	24.16	1	4	1	2	2
1	0	2	0	1	0	4	1	3	240	4	240	2	6	2	2	1	1	1.8	78	24.07	1	4	1	2	1
1	0	1	0	0	0	2	1	4	60	5	60	2	9	3	2	1	1	1.86	88	25.44	2	4	1	2	1
3	2	3	3	3	4	18	2	0	0	0	0	1	6	2	2	2	1	1.85	95	27.76	2	3	1	2	2
1	0	1	0	1	0	3	1	3	120	2	60	2	8	3	2	1	1	1.77	71	22.66	1	4	1	2	2
1	0	2	0	0	0	3	1	2	60	7	240	2	9	3	2	1	1	1.82	83	25.06	2	5	1	2	2
3	1	3	0	2	0	9	1	3	360	5	15	2	7	2	1	1	1	1.77	73	23.3	1	4	1	2	2
2	1	2	1	1	0	7	1	2	240	4	120	2	6	2	2	1	1	1.86	82	23.7	1	5	1	2	2
2	1	1	0	1	0	5	1	1	120	3	360	2	6	2	2	1	1	1.76	70	22.6	1	5	1	2	2
1	0	1	0	1	0	3	1	0	0	5	120	2	6	2	2	1	1	1.84	82	24.22	1	5	1	2	1
2	1	2	0	0	0	5	1	5	420	2	120	2	8	3	2	1	1	1.85	92	26.88	2	5	1	2	2
1	1	1	1	0	0	4	1	3	300	5	600	2	6	2	1	1	1	1.89	79	22.12	1	4	1	2	1
2	1	1	0	1	1	6	1	5	600	2	120	2	7	2	2	1	1	1.85	83	24.25	1	4	1	2	2
3	2	0	0	1	0	6	1	1	120	7	20	2	6	2	2	1	1	1.69	67	23.46	1	4	1	2	1
2	0	2	0	1	0	5	1	1	300	5	120	2	1	1	1	1	1	1.78	75	23.67	1	3	1	2	2
2	1	0	1	1	0	5	1	2	180	3	360	2	7	2	2	2	1	1.8	81	25	2	4	1	2	2
2	1	1	0	1	0	5	1	7	120	7	60	2	6	2	2	1	1	1.79	70	21.85	1	5	1	2	1
0	0	0	0	0	0	0	1	5	180	7	60	2	8	3	2	1	1	1.97	91	23.45	1	4	1	2	1
1	0	2	1	1	0	5	1	3	120	2	60	2	7	2	2	1	1	1.81	74	22.59	1	5	1	2	2
1	0	2	0	2	0	5	1	1	180	1	120	2	6	2	1	2	1	1.76	72	23.24	1	3	1	1	2
2	0	1	0	1	1	5	1	4	600	3	600	2	6	2	2	1	1	1.9	90	24.93	1	4	1	2	2
1	0	1	0	2	0	4	1	3	360	2	240	2	7	2	2	1	1	1.9	118	32.69	2	4	1	2	2
3	1	3	2	2	1	12	1	2	120	2	60	2	3	1	2	1	1	1.8	84	25.93	2	5	1	2	2
1	0	0	0	1	0	2	1	6	300	2	120	2	10	3	1	1	1	1.9	90	24.93	1	5	1	2	1
1	0	2	0	1	0	4	1	7	180	7	90	2	9	3	2	1	1	1.85	83	24.25	1	5	1	2	1
2	0	1	0	0	0	3	1	3	180	4	360	2	5	1	2	1	1	1.85	79	23.08	1	5	1	2	1
1	1	2	2	1	0	7	1	6	150	3	180	2	7	2	2	1	1	1.8	75	23.15	1	5	1	2	1
1	0	2	1	1	0	5	1	5	120	0	0	2	4	1	2	1	1	1.82	82	24.76	1	4	1	2	1
3	1	2	0	4	0	10	1	5	180	5	60	2	5	1	2	1	1	1.85	76	22.21	1	2	2	2	2
2	0	1	1	2	0	6	1	4	20	7	20	2	7	2	2	1	1	1.9	100	27.7	2	4	1	2	2
2	0	1	0	0	0	3	1	4	60	5	60	2	7	2	2	1	1	1.86	86	24.86	1	5	1	2	2
2	1	3	0	2	1	9	1	3	60	4	60	2	7	2	2	1	1	1.96	90	23.43	1	4	1	2	2
1	0	1	0	2	0	4	1	3	180	4	360	2	9	3	2	2	1	1.86	75	21.68	1	5	1	2	1
2	2	1	3	1	1	10	1	3	120	3	120	2	7	2	2	1	2	1.71	50	17.1	1	4	1	2	2
4	1	3	2	2	1	13	2	3	150	3	150	2	9	3	2	1	2	1.65	65	23.88	1	4	1	2	2
0	0	1	0	0	0	1	1	4	120	7	60	2	8	3	2	1	2	1.69	70	24.51	1	5	1	2	1
2	0	1	1	0	1	5	1	2	240	2	180	2	8	3	2	1	2	1.69	59	20.66	1	5	1	2	1
2	2	2	3	2	2	13	2	4	90	2	60	2	7	2	2	1	2	1.73	68	22.72	1	4	1	1	2
1	0	0	1	2	1	5	1	4	120	7	240	2	7	2	2	1	2	1.73	65	21.72	1	4	1	2	1
2	2	3	1	1	3	12	1	6	120	6	120	2	7	2	2	1	2	1.81	79	24.11	1	4	1	2	2
2	1	2	0	1	0	6	1	4	420	4	420	2	10	3	2	2	2	1.65	34	12.49	1	5	1	2	1
3	2	2	1	2	1	11	1	4	240	5	180	2	6	2	2	2	2	1.63	54	20.32	1	3	1	2	2
2	0	1	0	2	0	5	1	3	360	7	420	2	6	2	2	1	2	1.68	64	22.68	1	4	1	2	2
3	1	1	2	2	0	9	1	6	60	7	60	2	9	3	2	1	2	1.72	60	20.28	1	4	1	2	2
0	0	1	0	1	0	2	1	0	0	6	15	2	7	2	2	2	2	1.73	73	24.39	1	3	1	2	1
3	3	2	1	1	4	14	2	1	60	3	60	2	7	2	2	1	2	1.67	54	19.36	1	3	1	2	2
2	0	1	1	1	0	5	1	5	600	7	20	2	9	3	2	2	2	1.72	61	20.62	1	4	1	2	2
3	1	1	1	1	0	7	1	2	240	3	360	2	7	2	1	1	2	1.75	65	21.35	1	3	1	2	1
0	0	0	0	2	0	2	1	4	180	7	120	2	8	3	2	1	2	1.71	60	20.52	1	5	1	2	1
2	0	1	0	1	0	4	1	3	270	0	0	2	9	3	1	1	2	1.72	55	18.59	1	4	1	2	2
2	0	3	1	2	0	8	1	0	0	7	120	2	8	3	2	1	2	1.7	54	18.69	1	5	1	2	2
3	0	0	0	2	0	5	1	0	0	7	120	2	8	3	2	1	2	1.72	62	20.96	1	4	1	2	2
3	2	3	1	3	2	14	2	0	0	5	120	2	6	2	2	1	2	1.63	52	19.57	1	4	1	2	2
2	1	0	0	1	0	4	1	5	420	7	20	2	6	2	2	1	2	1.64	58	21.7	1	4	1	2	2
3	0	3	2	2	0	10	1	7	210	4	120	2	10	3	1	1	1	1.77	65	20.75	1	5	1	2	2
2	0	2	0	0	0	4	1	3	180	3	120	2	7	2	2	1	1	1.85	114	33.31	2	4	1	2	2
1	1	2	0	2	0	6	1	4	60	7	60	2	7	2	2	1	1	1.88	92	26.03	2	5	1	2	2
3	0	4	1	3	0	11	1	5	150	2	60	2	6	2	2	1	2	1.78	70	22.09	1	3	1	1	2
3	1	3	1	2	3	13	2	4	60	5	30	2	7	2	1	2	2	1.84	78	23.04	1	4	1	2	2
3	0	3	2	2	0	10	1	4	480	2	240	2	8	3	2	1	2	1.67	50.5	18.11	1	2	2	2	2
1	1	2	0	0	0	4	1	3	90	7	60	2	8	3	2	2	2	1.55	51	21.23	1	4	1	2	2
2	0	3	2	0	0	7	1	3	180	3	180	2	7	2	2	1	2	1.76	73	23.57	1	4	1	2	2
2	1	1	2	1	1	8	1	4	150	2	90	2	6	2	2	1	2	1.72	68	22.99	1	4	1	2	2
1	1	2	1	2	0	7	1	2	90	3	90	2	7	2	2	1	2	1.68	62	21.97	1	3	1	2	1
2	1	2	1	1	2	9	1	2	480	3	270	2	6	2	2	1	2	1.8	68	20.99	1	3	1	2	2
1	0	1	0	1	0	3	1	0	0	2	60	2	7	2	2	1	2	1.66	47	17.06	1	5	1	2	1
2	2	2	2	2	3	13	2	5	120	3	30	2	5	1	2	2	2	1.65	62	22.77	1	3	1	2	2
1	0	4	1	3	0	9	1	5	180	7	120	2	8	3	2	1	2	1.67	55	19.72	1	4	1	2	1
2	1	2	1	1	0	7	1	2	300	4	60	2	8	3	2	2	2	1.55	47.9	19.94	1	5	1	2	1
1	0	1	0	1	0	3	1	5	120	5	60	2	6	2	2	2	2	1.68	70	24.8	1	4	1	2	2
2	1	3	0	1	0	7	1	6	270	5	120	2	7	2	2	1	2	1.75	64	20.9	1	4	1	2	2
1	1	1	1	1	0	5	1	2	60	5	60	2	7	2	2	2	2	1.73	54	18.04	1	4	1	2	2
2	3	1	1	1	2	10	1	3	210	6	270	2	6	2	2	1	2	1.77	65	20.75	1	4	1	2	2
3	2	3	1	2	2	13	2	6	480	6	120	2	5	1	2	1	2	1.7	60	20.76	1	4	1	2	2
2	1	3	0	1	0	7	1	3	180	4	180	2	3	1	2	1	2	1.66	66	23.95	1	4	1	2	2
4	2	3	3	2	4	18	2	3	300	5	120	2	6	2	2	2	2	1.64	60	22.31	1	3	1	2	2
1	0	2	0	1	0	4	1	5	120	7	60	2	8	3	2	2	2	1.83	72	21.5	1	4	1	2	2
1	0	1	0	1	0	3	1	6	210	3	60	2	8	3	2	2	2	1.7	65	22.49	1	5	1	2	2
1	0	2	0	1	0	4	1	3	90	3	90	2	9	3	2	2	2	1.69	55	19.26	1	5	1	2	2
1	0	1	0	2	0	4	1	2	180	2	180	2	8	3	2	1	2	1.72	67	22.65	1	5	1	2	1
2	2	2	1	3	2	12	1	1	60	7	600	2	6	2	1	2	2	1.59	52.5	20.9	1	3	1	2	2
1	0	2	0	2	1	6	1	4	180	4	180	2	7	2	2	1	1	1.73	77	25.73	2	4	1	2	1
1	0	2	0	2	0	5	1	6	300	2	60	2	7	2	2	1	1	1.93	92	24.7	1	4	1	2	2
0	0	1	0	0	0	1	1	5	120	0	0	2	8	3	2	1	1	1.97	97	24.99	1	5	1	2	2
1	1	3	0	1	0	6	1	7	20	3	480	2	6	2	2	1	1	1.82	86	25.96	2	4	1	2	1
2	0	0	0	1	0	3	1	4	360	3	240	2	7	2	2	1	1	1.76	72	23.24	1	4	1	2	2
2	1	1	0	2	1	7	1	5	600	5	600	2	6	2	2	1	1	1.82	76	22.94	1	4	1	2	2
1	1	1	2	2	0	7	1	3	120	3	120	2	7	2	2	1	1	1.82	75	22.64	1	5	1	2	2
2	0	1	0	1	0	4	1	5	120	6	240	2	8	3	2	1	1	1.78	70	22.09	1	5	1	2	1
1	0	0	0	0	0	1	1	5	60	5	60	2	8	3	2	2	2	1.7	59	20.42	1	4	1	2	2
2	2	2	1	1	1	9	1	4	90	2	90	2	7	2	2	1	1	1.85	72	21.04	1	3	1	2	2
3	1	2	1	0	1	8	1	4	120	3	120	2	7	2	2	1	1	1.76	73	23.57	1	3	1	2	2
2	0	2	0	0	0	4	1	4	120	5	120	2	7	2	2	1	1	1.76	70	22.6	1	5	1	2	1
0	2	2	3	3	0	10	1	4	120	5	120	2	7	2	2	2	1	1.85	80	23.37	1	4	1	2	2
0	0	2	0	0	0	2	1	6	150	0	0	2	5	1	2	2	1	1.82	84	25.36	2	4	1	2	2
2	0	1	0	1	0	4	1	6	120	0	0	2	8	3	2	1	1	1.87	96	27.45	2	4	1	2	2
2	1	3	3	3	2	14	2	2	60	3	180	1	6	2	2	2	1	1.86	80	23.12	1	3	1	2	2
2	1	3	3	3	2	14	2	2	60	3	180	1	6	2	2	2	1	1.89	76	21.28	1	5	1	2	2
2	0	1	0	1	0	4	1	3	150	5	90	2	8	3	2	2	1	1.82	72	21.74	1	5	1	2	1
2	1	1	1	2	1	8	1	4	120	5	120	2	7	2	2	2	1	1.89	86.5	24.22	1	5	1	2	1
1	0	1	0	1	0	3	1	0	0	3	60	2	6	2	2	1	1	1.7	64	22.15	1	4	1	2	2
2	1	1	0	1	0	5	1	3	180	2	240	2	7	2	2	1	1	1.78	74	23.36	1	5	1	2	1
2	0	1	0	0	0	3	1	2	150	4	60	2	7	2	2	2	1	1.86	86	24.86	1	4	1	2	2
2	1	2	2	3	0	10	1	0	0	3	60	2	6	2	2	1	1	1.7	65	22.49	1	3	1	2	1
1	0	2	1	1	1	6	1	0	0	2	90	2	7	2	2	1	1	1.83	72	21.5	1	5	1	2	2
2	0	2	0	1	0	5	1	5	600	2	120	2	8	3	2	1	1	1.88	89	25.18	2	4	1	2	1
1	0	1	0	2	0	4	1	2	360	7	420	1	8	3	2	1	1	1.75	75	24.49	1	5	1	2	2
2	1	1	1	1	0	6	1	4	60	6	60	2	7	2	2	1	1	1.77	60	19.15	1	4	1	2	1
2	0	1	1	1	1	6	1	3	360	3	360	2	6	2	1	2	1	1.75	85	27.76	2	3	1	2	2
1	1	1	1	1	1	6	1	2	150	5	300	2	7	2	2	1	1	1.85	79	23.08	1	4	1	2	2
2	1	3	1	1	0	8	1	4	480	5	540	2	10	3	2	1	1	1.83	73	21.8	1	4	1	2	2
1	0	1	0	2	0	4	1	2	120	3	120	2	6	2	2	1	1	1.82	77	23.25	1	4	1	2	2
1	0	1	0	0	0	2	1	4	90	7	90	2	9	3	2	1	1	1.82	79	23.85	1	5	1	2	2
2	1	2	2	2	0	9	1	3	60	4	90	2	7	2	2	1	1	1.85	75	21.91	1	4	1	2	2
3	0	3	0	2	1	9	1	5	120	2	60	2	8	3	2	1	1	1.77	80	25.54	2	5	1	2	2
1	0	1	1	1	0	4	1	1	120	3	360	2	9	3	2	2	1	1.82	80	24.15	1	5	1	2	2
2	3	3	3	4	1	16	2	7	600	5	120	1	6	2	2	2	1	1.87	91	26.02	2	2	2	2	2
1	0	0	0	0	0	1	1	5	180	7	240	2	7	2	2	2	1	1.67	63	22.59	1	5	1	2	2
1	0	1	2	0	0	4	1	5	120	5	30	2	9	3	2	1	1	1.73	70	23.39	1	4	1	2	1
2	1	2	1	2	0	8	1	4	120	3	180	2	8	3	2	1	1	1.82	68	20.53	1	4	1	2	2
4	0	1	0	2	0	7	1	3	90	3	30	2	9	3	2	1	1	1.89	85	23.8	1	5	1	2	2
2	2	1	2	3	3	13	2	6	120	6	60	2	7	2	2	1	1	1.84	83	24.52	1	4	1	2	2
1	0	1	1	1	0	4	1	3	240	4	90	2	7	2	2	1	1	1.8	80	24.69	1	5	1	2	1
3	0	2	0	1	0	6	1	7	150	3	120	2	10	3	2	1	1	1.87	100	28.6	2	5	1	2	2
1	1	4	1	2	0	9	1	3	120	4	120	2	7	2	2	2	1	1.8	76	23.46	1	4	1	2	2
2	0	1	1	1	0	5	1	3	300	1	120	2	8	3	2	2	1	1.79	77	24.03	1	4	1	2	1
3	1	2	0	1	0	7	1	3	120	2	30	2	8	3	2	1	1	1.8	80	24.69	1	4	1	2	1
1	0	1	2	0	0	4	1	5	80	0	0	2	6	2	2	1	1	1.82	83	25.06	2	5	1	2	1
1	0	0	0	0	0	1	1	5	120	5	60	2	6	2	2	1	1	1.74	68	22.46	1	5	1	2	2
1	1	2	1	2	1	8	1	4	480	4	480	2	6	2	2	2	1	1.95	86	22.62	1	4	1	2	2
1	0	1	0	1	0	3	1	2	120	3	120	2	7	2	2	1	1	1.9	83	22.99	1	4	1	2	2
2	0	1	1	2	2	8	1	2	60	7	120	2	9	3	2	1	1	1.83	78	23.29	1	4	1	2	2
0	0	0	0	2	0	2	1	7	300	7	120	2	10	3	2	1	1	1.81	81	24.72	1	5	1	2	1
1	0	0	0	0	0	1	1	3	270	5	300	2	8	3	2	1	1	1.8	77	23.77	1	4	1	2	1
1	0	1	0	0	0	2	1	2	240	5	600	2	8	3	2	2	1	1.85	70	20.45	1	5	1	2	1
2	2	2	1	0	0	7	1	0	0	3	120	2	7	2	2	1	1	1.84	71	20.97	1	3	1	2	2
2	1	1	0	2	0	6	1	2	60	7	60	2	7	2	1	1	1	1.8	80	24.69	1	4	1	2	2
1	1	1	1	1	1	6	1	5	600	5	600	2	7	2	2	2	1	1.78	71	22.41	1	4	1	2	2
2	1	3	2	2	1	11	1	5	600	5	300	2	10	3	2	1	1	1.77	73	23.3	1	5	1	2	2
2	0	2	0	1	1	6	1	2	120	2	120	2	7	2	2	1	1	1.75	77	25.14	2	4	1	2	1
2	0	3	1	0	0	6	1	7	420	2	60	2	7	2	2	1	1	1.81	82	25.03	2	5	1	2	2
2	0	1	2	0	0	5	1	7	420	2	60	2	6	2	2	1	2	1.64	57	21.19	1	4	1	2	2
4	0	4	0	2	0	10	1	1	180	2	180	1	4	1	2	1	2	1.78	74	23.36	1	3	1	2	2
1	1	2	0	1	0	5	1	0	0	2	120	2	4	1	2	2	2	1.65	55	20.2	1	3	1	2	2
2	1	2	1	1	0	7	1	7	30	5	60	1	8	3	1	2	2	1.68	58	20.55	1	4	1	2	2
3	0	2	2	1	0	8	1	0	0	2	180	1	5	1	2	1	2	1.68	61	21.61	1	4	1	2	2
1	0	1	0	0	0	2	1	1	120	1	120	2	5	1	2	2	2	1.63	50	18.82	1	4	1	2	2
2	0	0	0	1	0	3	1	0	0	0	0	1	6	2	2	2	2	1.71	66	22.57	1	4	1	2	2
1	0	1	1	1	0	4	1	1	15	0	0	1	7	2	2	1	2	1.66	53	19.23	1	4	1	2	1
2	2	2	2	3	1	12	1	1	60	0	0	1	3	1	2	2	2	1.65	95	34.89	2	4	1	2	1
0	0	0	0	0	0	0	1	2	180	4	300	2	2	1	2	1	1	1.82	84	25.36	2	3	1	2	1
2	1	2	0	2	1	8	1	1	60	7	300	2	5	1	2	1	1	1.73	70	23.39	1	5	1	2	2
2	0	1	1	0	0	4	1	3	90	5	90	2	8	3	2	1	1	1.85	80	23.37	1	5	1	2	2
0	0	0	0	1	0	1	1	0	0	0	0	1	9	3	2	1	1	1.72	77	26.03	2	5	1	2	2
2	0	1	0	0	0	3	1	0	0	1	180	2	5	1	2	1	2	1.68	60	21.26	1	3	1	2	2
2	0	1	0	1	1	5	1	0	0	5	300	2	8	3	2	2	2	1.65	57	20.94	1	5	1	2	2
1	0	2	0	1	0	4	1	2	60	1	60	1	6	2	2	2	2	1.67	55	19.72	1	5	1	2	1
4	1	3	1	1	0	10	1	0	0	0	0	1	5	1	2	1	2	1.71	60	20.52	1	4	1	2	2
2	0	2	0	2	0	6	1	3	120	3	120	2	5	1	2	2	2	1.61	59	22.76	1	3	1	2	2
2	2	2	0	1	0	7	1	1	300	1	120	2	4	1	2	2	2	1.8	65	20.06	1	4	1	2	2
1	0	1	0	1	0	3	1	0	0	3	180	2	7	2	2	1	2	1.65	50	18.37	1	5	1	2	1
2	0	2	0	1	0	5	1	7	30	7	30	2	5	1	2	1	2	1.65	54	19.83	1	3	1	2	1
1	0	1	0	1	0	3	1	3	10	7	20	2	9	3	2	1	2	1.58	52	20.83	1	3	1	2	1
4	3	3	4	3	3	20	2	3	30	2	30	1	6	2	1	2	2	1.72	67	22.65	1	3	1	2	2
2	1	2	0	1	0	6	1	2	120	2	120	2	8	3	2	1	2	1.63	58	21.83	1	4	1	2	1
2	1	1	2	1	0	7	1	1	60	1	120	1	3	1	2	1	2	1.75	57	18.61	1	3	1	1	2
3	0	0	1	0	0	4	1	0	0	0	0	1	6	2	2	1	2	1.71	85	29.07	2	4	1	2	2
2	0	1	0	1	0	4	1	1	60	2	60	2	9	3	2	2	2	1.63	58	21.83	1	4	1	2	1
2	2	1	1	0	1	7	1	3	120	4	120	2	8	3	2	1	2	1.68	58	20.55	1	3	1	2	1
2	1	2	0	1	0	6	1	1	480	5	600	2	5	1	2	1	2	1.68	60	21.26	1	3	1	2	2
1	1	1	0	0	0	3	1	1	180	0	0	2	4	1	2	1	2	1.66	67	24.31	1	4	1	2	2
0	0	2	0	2	0	4	1	3	105	1	105	2	6	2	2	2	2	1.6	49	19.14	1	4	1	2	2
1	0	0	0	1	0	2	1	3	105	1	105	2	5	1	2	2	2	1.78	60	18.94	1	5	1	2	2
4	1	4	3	3	0	15	2	2	240	7	10	1	5	1	1	1	2	1.7	52	17.99	1	3	1	2	2
2	0	2	0	1	0	5	1	0	0	0	0	2	5	1	2	1	2	1.68	65	23.03	1	3	1	2	2
2	1	3	1	1	0	8	1	2	120	1	60	2	7	2	2	2	2	1.68	55	19.49	1	3	1	2	2
1	0	1	0	1	0	3	1	7	60	2	120	2	6	2	2	1	2	1.71	60	20.52	1	4	1	2	1
2	1	2	2	1	1	9	1	5	60	5	60	2	5	1	2	2	2	1.67	70	25.1	2	5	1	2	2
1	0	1	0	0	0	2	1	0	0	3	120	2	4	1	2	1	2	1.73	62	20.72	1	5	1	2	2
3	1	1	1	2	0	8	1	1	180	3	60	2	8	3	2	1	2	1.65	63	23.14	1	4	1	2	2
3	2	2	0	0	0	7	1	1	180	0	0	2	2	1	2	1	2	1.65	64	23.51	1	3	1	2	2
4	2	3	3	3	1	16	2	5	480	5	480	2	5	1	1	2	2	1.65	61	22.41	1	3	1	2	2
1	0	2	0	3	0	6	1	0	0	0	0	1	1	1	2	1	2	1.71	58	19.84	1	5	1	2	1
1	0	0	0	0	0	1	1	3	240	5	120	2	9	3	2	2	2	1.77	57	18.19	1	5	1	2	1
4	0	4	1	1	1	11	1	0	0	0	0	1	7	2	1	1	2	1.69	58	20.31	1	4	1	2	2
1	0	1	0	1	0	3	1	4	270	4	210	2	5	1	2	2	2	1.73	64	21.38	1	3	1	2	1
2	2	2	1	1	0	8	1	4	120	4	120	2	5	1	2	2	2	1.64	52	19.33	1	4	1	2	1
2	2	2	2	2	2	12	1	3	120	7	60	1	7	2	2	1	1	1.79	69	21.53	1	3	1	2	2
1	1	1	1	1	1	6	1	2	360	3	420	2	5	1	2	1	1	1.8	85	26.23	2	3	1	2	2
1	0	1	0	0	0	2	1	0	0	7	120	2	9	3	2	1	1	1.93	86	23.09	1	5	1	2	2
2	0	1	0	0	0	3	1	6	60	6	60	2	10	3	2	2	1	1.82	86	25.96	2	5	1	2	2
1	0	1	0	1	0	3	1	2	120	2	60	2	5	1	2	1	1	1.73	67	22.39	1	4	1	2	2
2	0	1	0	0	0	3	1	5	120	4	60	2	9	3	2	1	1	1.8	85	26.23	2	4	1	2	2
3	1	1	1	1	0	7	1	5	120	5	60	2	7	2	2	1	1	1.8	98	30.25	2	4	1	2	1
1	0	1	0	1	0	3	1	7	120	7	120	2	8	3	1	2	1	1.81	84	25.64	2	4	1	2	2
4	1	2	0	2	2	11	1	0	0	0	0	1	6	2	2	1	2	1.78	61	19.25	1	3	1	2	2
1	0	0	0	0	0	1	1	0	0	0	0	1	2	1	2	2	2	1.69	60	21.01	1	5	1	2	1
0	0	0	0	0	0	0	1	0	0	0	0	1	5	1	1	1	2	1.77	70	22.34	1	3	1	2	1
0	0	0	0	0	0	0	1	4	20	4	20	2	5	1	2	2	2	1.64	54	20.08	1	4	1	2	2
2	0	1	0	0	0	3	1	3	25	4	20	2	4	1	2	1	2	1.69	50	17.51	1	4	1	2	1
3	2	2	2	3	1	13	2	2	240	2	240	2	6	2	1	1	1	1.85	80	23.37	1	4	1	2	1
1	1	2	1	1	1	7	1	1	360	0	0	2	4	1	2	1	1	1.7	70	24.22	1	3	1	2	2
2	2	1	1	1	0	7	1	3	120	1	120	2	6	2	2	2	2	1.6	58	22.66	1	4	1	2	2
2	0	1	0	2	0	5	1	2	120	2	180	2	6	2	1	2	2	1.74	67	22.13	1	4	1	2	1
1	0	3	0	2	1	7	1	2	120	2	180	2	5	1	2	1	2	1.66	55	20.08	1	3	1	2	2
1	0	0	0	1	0	2	1	0	0	5	120	2	7	2	2	1	2	1.74	67	22.13	1	3	1	2	2
0	0	0	0	0	0	0	1	2	360	4	600	2	7	2	2	1	2	1.7	58	20.07	1	4	1	2	2
3	3	3	1	1	3	14	2	7	240	0	0	1	8	3	1	2	2	1.67	52	18.76	1	3	1	2	2
2	0	1	0	2	0	5	1	5	120	4	120	2	8	3	2	1	1	1.91	89	24.4	1	5	1	2	2
3	0	1	1	0	0	5	1	2	60	1	120	2	7	2	2	1	2	1.73	59	19.71	1	5	1	2	1
1	0	2	1	2	0	6	1	7	180	7	180	2	7	2	2	2	2	1.78	67	21.15	1	4	1	2	2
4	3	3	3	3	1	17	2	2	120	2	60	2	5	1	2	2	2	1.58	51	20.43	1	3	1	2	2
4	2	2	2	1	1	12	1	5	240	0	0	2	8	3	2	1	2	1.63	47	17.69	1	5	1	2	2
2	0	1	0	0	0	3	1	0	0	3	120	2	8	3	1	1	2	1.76	57	18.4	1	4	1	2	1
1	0	1	0	1	0	3	1	6	600	2	180	2	7	2	2	1	1	1.78	77	24.3	1	4	1	2	1
4	1	2	0	1	0	8	1	1	180	3	60	2	8	3	2	2	1	1.84	90	26.58	2	4	1	2	2
2	0	1	2	1	1	7	1	2	180	2	120	2	7	2	2	1	1	1.92	85	23.06	1	4	1	2	2
2	0	0	1	1	0	4	1	1	120	7	420	2	6	2	2	1	1	1.85	80	23.37	1	4	1	2	1
2	0	0	0	1	0	3	1	0	0	1	90	2	7	2	2	1	1	1.75	67	21.88	1	4	1	2	2
2	0	1	0	2	0	5	1	5	120	7	60	2	8	3	1	1	1	1.84	75	22.15	1	5	1	2	1
2	0	1	0	1	0	4	1	0	0	0	0	1	6	2	1	2	1	1.97	82	21.13	1	3	1	2	2
2	0	2	0	1	0	5	1	6	120	6	120	2	10	3	2	1	1	1.83	83	24.78	1	2	2	2	2
2	0	2	0	2	0	6	1	0	0	3	240	2	5	1	2	1	1	1.8	84	25.93	2	5	1	2	2
0	0	0	4	4	0	8	1	3	300	4	300	2	7	2	2	2	1	1.92	90	24.41	1	3	1	2	2
2	0	2	0	1	0	5	1	3	270	2	180	2	7	2	2	1	1	1.92	83	22.52	1	3	1	2	2
1	0	1	0	1	0	3	1	1	60	2	180	2	8	3	2	1	2	1.7	53	18.34	1	5	1	2	1
2	1	1	0	0	0	4	1	1	60	2	180	2	7	2	2	1	2	1.65	52	19.1	1	4	1	2	1
3	1	2	2	2	0	10	1	1	60	2	180	2	7	2	2	1	2	1.6	58	22.66	1	3	1	2	2
3	2	3	1	1	0	10	1	1	60	2	180	2	7	2	2	2	2	1.64	64	23.8	1	4	1	2	2
1	1	3	0	2	0	7	1	2	60	3	180	1	6	2	1	2	2	1.73	79	26.4	2	2	2	2	2
2	1	1	0	1	0	5	1	0	0	2	240	2	2	1	1	1	2	1.67	70	25.1	2	4	1	2	1
3	1	2	0	2	1	9	1	0	0	2	240	2	2	1	2	2	2	1.63	56	21.08	1	4	1	2	2
3	1	3	4	1	3	15	2	6	120	3	60	2	9	3	2	2	2	1.68	64	22.68	1	3	1	2	2
1	0	0	0	0	0	1	1	3	270	5	90	2	5	1	2	1	2	1.83	70	20.9	1	5	1	2	2
0	0	0	0	0	0	0	1	0	0	0	0	1	4	1	2	1	1	1.83	70	20.9	1	5	1	2	1
1	0	1	0	0	0	2	1	1	120	3	120	2	9	3	2	2	2	1.83	68	20.31	1	5	1	2	1
2	0	0	0	1	0	3	1	2	330	2	360	2	5	1	1	1	1	1.85	79	23.08	1	3	1	2	1
1	0	1	0	1	0	3	1	3	270	3	270	2	8	3	2	2	1	1.75	70	22.86	1	5	1	2	2
2	0	1	1	0	0	4	1	2	120	0	0	2	10	3	2	1	1	1.85	92	26.88	2	4	1	2	2
2	1	2	1	0	0	6	1	3	180	1	360	2	4	1	2	1	1	1.75	65	21.22	1	4	1	2	2
3	2	2	0	3	0	10	1	2	120	4	180	2	10	3	1	1	1	1.9	91	25.21	2	4	1	2	1
1	0	1	0	1	0	3	1	3	120	2	120	2	8	3	2	1	1	1.83	74	22.1	1	5	1	2	2
2	1	2	2	2	2	11	1	4	60	7	60	2	6	2	2	1	1	1.96	85	22.13	1	3	1	2	2
2	1	2	1	1	1	8	1	4	60	7	60	2	5	1	2	1	1	1.86	74	21.39	1	3	1	2	1
1	0	0	0	0	0	1	1	2	120	2	120	2	5	1	2	2	1	1.9	76	21.05	1	4	1	2	2
1	0	0	0	0	0	1	1	7	600	7	600	2	9	3	2	1	1	1.87	78	22.31	1	2	2	2	1
0	0	0	1	0	0	1	1	2	120	7	60	2	7	2	2	2	2	1.65	55	20.2	1	5	1	2	1
3	1	2	2	2	2	12	1	7	120	7	120	2	10	3	2	1	2	1.72	54	18.25	1	5	1	2	1
2	2	2	1	0	0	7	1	3	300	2	240	2	8	3	2	1	2	1.78	64	20.2	1	4	1	2	2
2	2	3	3	3	3	16	2	0	0	0	0	1	8	3	2	2	2	1.63	58	21.83	1	3	1	2	2
1	0	1	0	0	0	2	1	0	0	5	150	2	10	3	2	1	1	1.83	78	23.29	1	5	1	2	1
1	0	2	0	1	0	4	1	0	0	0	0	1	8	3	1	2	2	1.62	60	22.86	1	4	1	2	1
1	1	1	0	2	0	5	1	2	420	7	60	2	7	2	2	1	1	1.84	81	23.92	1	4	1	2	1
1	0	1	1	1	1	5	1	2	180	3	240	2	8	3	1	1	2	1.7	58	20.07	1	4	1	2	2
2	0	1	0	0	0	3	1	0	0	6	90	2	7	2	2	1	2	1.76	75	24.21	1	4	1	2	1
2	1	2	0	1	0	6	1	2	180	1	120	2	4	1	2	1	2	1.71	56	19.15	1	4	1	2	2
2	1	0	1	0	1	5	1	6	30	2	120	2	7	2	2	1	2	1.68	65	23.03	1	5	1	2	2
1	1	1	1	1	1	6	1	6	30	2	120	2	6	2	2	2	2	1.68	58	20.55	1	4	1	2	2
3	1	1	4	4	3	16	2	0	0	0	0	1	5	1	2	2	2	1.68	60	21.26	1	1	2	2	1
4	4	2	3	2	4	19	2	0	0	2	120	2	7	2	2	1	2	1.7	62	21.45	1	5	1	2	2
2	1	1	1	0	0	5	1	3	90	0	0	2	8	3	2	1	2	1.61	54	20.83	1	4	1	2	1
2	0	1	0	1	0	4	1	3	120	0	0	2	7	2	2	2	2	1.66	52	18.87	1	3	1	2	2
1	3	2	1	1	2	10	1	1	120	4	120	2	8	3	2	2	2	1.6	54	21.09	1	4	1	2	2
2	1	2	2	3	1	11	1	3	60	3	60	2	2	1	2	1	2	1.62	62	23.62	1	3	1	2	2
2	1	1	0	0	1	5	1	5	30	5	20	2	7	2	2	2	1	1.71	65	22.23	1	4	1	2	2
4	0	1	4	2	0	11	1	0	0	2	240	2	2	1	2	2	2	1.66	53	19.23	1	3	1	2	1
2	1	3	0	2	0	8	1	6	240	6	240	2	10	3	2	2	2	1.75	65	21.22	1	4	1	2	2
2	0	2	1	0	0	5	1	2	15	5	15	2	9	3	2	1	2	1.64	56	20.95	1	5	1	2	1
2	1	1	1	1	1	7	1	1	120	2	120	2	8	3	2	1	2	1.74	62	20.48	1	5	1	2	2
2	0	2	1	2	0	7	1	3	120	4	120	2	8	3	2	2	2	1.65	52	19.1	1	3	1	2	2
3	0	1	0	1	0	5	1	2	120	2	120	2	4	1	2	2	2	1.6	52	20.31	1	4	1	2	2
3	2	4	2	3	1	15	2	2	120	3	180	2	7	2	2	1	2	1.63	50	18.82	1	1	2	2	2
4	3	3	4	2	1	17	2	1	60	1	120	2	6	2	2	2	2	1.72	55	18.59	1	3	1	2	2
2	0	2	0	1	0	5	1	0	0	7	60	2	5	1	2	1	2	1.8	70	21.6	1	3	1	2	2
3	3	3	2	3	0	14	2	3	90	0	0	2	7	2	2	2	2	1.74	61	20.15	1	5	1	2	1
4	1	2	2	2	3	14	2	1	60	1	60	1	6	2	1	1	2	1.72	75	25.35	2	3	1	2	2
2	0	1	0	2	0	5	1	1	60	3	180	2	6	2	2	2	2	1.65	55	20.2	1	2	2	1	2
0	0	0	0	0	0	0	1	1	60	4	120	2	6	2	2	1	2	1.69	62	21.71	1	4	1	2	2
3	2	3	0	4	0	12	1	1	60	4	120	2	6	2	2	1	2	1.76	59	19.05	1	4	1	2	2
2	0	0	0	0	0	2	1	3	60	4	60	2	8	3	2	2	2	1.6	48	18.75	1	4	1	2	2
2	2	2	2	2	3	13	2	4	60	0	0	2	7	2	2	1	2	1.65	60	22.04	1	5	1	2	2
2	0	1	1	1	0	5	1	2	240	5	360	2	7	2	2	1	2	1.7	60	20.76	1	4	1	2	2
3	1	4	4	1	0	13	2	0	0	1	120	2	8	3	1	1	2	1.74	63	20.81	1	4	1	2	2
3	3	3	3	3	3	18	2	1	120	0	0	1	3	1	1	1	1	1.83	75	22.4	1	2	2	1	1
3	2	3	1	0	0	9	1	2	300	4	120	2	6	2	2	1	1	1.8	74	22.84	1	4	1	2	2
2	0	2	0	1	0	5	1	2	120	3	180	2	9	3	2	2	1	1.86	80	23.12	1	5	1	2	1
2	1	2	1	2	2	10	1	1	90	2	240	2	8	3	2	2	1	1.89	79.5	22.26	1	4	1	2	1
3	1	1	0	1	0	6	1	2	60	3	60	2	1	1	2	1	1	1.7	90	31.14	2	1	2	1	2
0	0	0	0	1	0	1	1	2	60	3	60	2	8	3	2	1	1	1.81	78	23.81	1	5	1	2	1
1	0	0	0	4	0	5	1	0	0	0	0	1	9	3	2	1	1	1.91	83	22.75	1	1	2	1	1
1	0	1	1	1	1	5	1	5	60	4	60	2	8	3	2	1	1	1.85	90	26.3	2	4	1	2	1
0	0	2	0	0	0	2	1	4	480	1	120	2	2	1	2	1	1	1.86	81	23.41	1	3	1	2	2
4	0	2	1	2	0	9	1	0	0	2	60	2	5	1	2	2	1	1.8	65	20.06	1	3	1	2	2
1	0	0	0	0	0	1	1	7	120	2	120	2	10	3	2	1	1	1.9	80	22.16	1	5	1	2	1
1	1	1	1	1	0	5	1	4	120	7	60	2	9	3	2	2	1	1.95	93	24.46	1	4	1	2	2
2	1	1	0	1	1	6	1	4	120	3	60	2	7	2	2	1	1	1.79	75	23.41	1	3	1	2	2
1	0	1	1	0	0	3	1	2	120	2	60	2	8	3	2	1	1	1.91	71	19.46	1	5	1	2	2
1	0	0	0	0	0	1	1	3	60	1	60	2	8	3	2	2	1	1.9	82	22.71	1	5	1	2	1
1	1	2	0	3	0	7	1	7	120	2	120	2	10	3	2	1	1	1.91	96	26.32	2	5	1	2	2
1	0	1	0	1	0	3	1	4	120	0	0	2	8	3	2	2	1	1.95	98	25.77	2	5	1	2	2
0	0	0	0	0	0	0	1	4	180	1	90	2	6	2	2	2	1	1.85	70	20.45	1	1	2	2	1
2	4	1	0	0	0	7	1	0	0	3	150	2	6	2	2	1	1	1.87	80	22.88	1	4	1	2	1
1	0	0	0	1	0	2	1	3	120	5	60	2	8	3	2	1	1	1.75	69	22.53	1	4	1	2	2
2	1	1	3	3	2	12	1	0	0	4	120	2	7	2	2	1	1	1.83	65	19.41	1	5	1	2	2
2	0	1	0	1	0	4	1	5	120	3	10	2	7	2	2	1	1	1.75	80.5	26.44	2	5	1	2	1
2	1	1	1	1	1	7	1	3	120	3	300	2	7	2	2	1	1	1.78	64	20.2	1	4	1	2	1
0	3	3	1	3	1	11	1	0	0	1	60	1	6	2	2	1	1	1.9	83	22.99	1	5	1	2	2
4	4	4	4	4	4	24	2	1	120	7	60	2	7	2	2	1	1	1.85	80	23.37	1	4	1	2	2
0	0	0	0	0	0	0	1	2	420	6	420	2	8	3	2	2	1	1.76	74	23.89	1	4	1	2	1
1	1	2	2	1	2	9	1	2	120	1	60	2	7	2	2	2	1	1.85	65	18.99	1	3	1	2	2
2	1	1	1	0	0	5	1	6	90	0	0	2	9	3	2	1	1	1.85	90	26.3	2	5	1	2	2
1	0	0	0	0	0	1	1	4	60	1	120	2	8	3	2	2	1	1.9	80	22.16	1	5	1	2	1
2	1	1	2	2	1	9	1	4	480	0	0	2	9	3	2	1	1	1.79	68	21.22	1	5	1	2	2
2	0	1	0	1	0	4	1	1	120	2	360	2	7	2	1	1	2	1.69	50	17.51	1	3	1	2	1
2	0	1	1	2	0	6	1	3	120	4	120	2	7	2	2	2	2	1.65	52	19.1	1	4	1	2	2
3	2	2	1	0	0	8	1	3	120	4	120	2	6	2	2	1	2	1.78	73	23.04	1	1	2	2	2
3	0	1	0	0	0	4	1	3	120	4	120	2	6	2	2	2	2	1.69	67	23.46	1	4	1	2	2
1	0	0	0	1	0	2	1	6	30	3	60	2	5	1	2	1	2	1.68	49	17.36	1	4	1	2	1
1	0	1	0	0	0	2	1	6	30	3	60	2	5	1	2	1	2	1.68	69	24.45	1	4	1	2	1
4	4	4	3	2	3	20	2	0	0	0	0	1	3	1	2	2	2	1.75	56	18.29	1	2	2	2	2
3	1	3	0	3	0	10	1	0	0	3	1	1	6	2	2	2	2	1.7	65	22.49	1	4	1	2	2
1	1	1	0	1	0	4	1	6	30	3	60	2	8	3	2	1	2	1.76	65	20.98	1	4	1	2	2
2	0	2	0	0	0	4	1	2	360	2	300	2	6	2	2	1	2	1.75	61	19.92	1	5	1	2	2
0	0	1	0	0	0	1	1	2	80	0	0	2	7	2	2	1	2	1.66	54	19.6	1	4	1	2	1
1	1	1	0	1	0	4	1	0	0	0	0	1	4	1	2	2	2	1.65	60	22.04	1	5	1	2	1
1	0	2	1	2	0	6	1	2	120	1	120	2	5	1	2	1	2	1.69	60	21.01	1	5	1	2	1
1	0	1	0	0	0	2	1	0	0	2	30	1	7	2	2	1	2	1.66	50	18.14	1	4	1	2	1
2	2	0	0	0	0	4	1	0	0	3	300	2	7	2	2	2	2	1.65	58	21.3	1	4	1	2	2
1	0	1	1	1	0	4	1	3	270	2	180	2	7	2	2	1	2	1.61	42	16.2	1	4	1	2	2
2	2	1	0	0	0	5	1	3	360	1	120	2	8	3	2	1	2	1.69	60	21.01	1	3	1	2	2
2	0	0	0	0	0	2	1	3	120	2	60	2	7	2	2	1	2	1.66	53	19.23	1	4	1	2	2
1	0	1	0	0	0	2	1	5	300	5	300	2	9	3	2	1	2	1.8	67	20.68	1	5	1	2	1
2	0	2	1	1	1	7	1	0	0	3	120	2	6	2	1	1	2	1.79	65	20.29	1	3	1	2	2
3	0	2	0	1	0	6	1	0	0	3	180	2	6	2	2	1	2	1.72	70	23.66	1	4	1	2	1
3	0	1	0	2	0	6	1	0	0	3	300	2	7	2	2	1	2	1.62	49	18.67	1	2	2	2	2
2	0	0	0	0	0	2	1	3	180	2	120	2	6	2	2	2	2	1.66	69	25.19	2	4	1	2	1
1	0	1	0	2	0	4	1	0	0	4	60	2	5	1	1	1	2	1.69	68	23.81	1	4	1	2	2
2	1	1	0	2	0	6	1	0	0	0	0	1	5	1	2	2	2	1.7	54	18.69	1	4	1	2	2
2	2	1	0	2	0	7	1	0	0	0	0	1	5	1	2	1	2	1.73	67	22.39	1	4	1	2	2
2	0	1	0	0	0	3	1	3	60	1	60	2	8	3	2	2	2	1.65	53	19.47	1	5	1	2	1
2	2	1	1	1	0	7	1	1	180	1	60	2	7	2	2	1	2	1.78	70	22.09	1	5	1	2	2
2	1	1	1	4	2	11	1	3	120	0	0	2	7	2	2	1	2	1.61	56	21.6	1	3	1	2	2
3	3	4	1	2	2	15	2	1	60	2	270	2	6	2	2	1	2	1.68	58	20.55	1	4	1	2	2
2	2	2	1	1	0	8	1	0	0	0	0	1	6	2	2	2	2	1.62	52	19.81	1	4	1	2	2
2	0	0	0	0	0	2	1	3	120	2	60	2	7	2	2	1	2	1.73	63	21.05	1	2	2	2	2
1	0	1	0	0	0	2	1	1	60	3	240	2	7	2	2	2	2	1.59	51	20.17	1	4	1	2	1
2	0	1	1	2	0	6	1	1	120	0	0	1	6	2	2	2	2	1.65	58	21.3	1	4	1	2	2
4	0	2	2	1	0	9	1	2	240	4	30	2	7	2	1	1	2	1.69	70	24.51	1	2	2	1	1
4	0	3	1	0	0	8	1	1	120	3	120	2	2	1	2	1	2	1.7	58	20.07	1	4	1	2	2
2	0	1	4	0	0	7	1	4	120	0	0	2	8	3	2	2	1	1.71	73	24.96	1	4	1	2	2
3	1	2	0	2	0	8	1	1	360	2	120	2	5	1	1	1	1	1.88	78	22.07	1	4	1	2	2
1	0	0	0	2	0	3	1	4	120	7	60	2	7	2	2	1	1	1.88	94	26.6	2	2	2	2	2
1	0	2	0	1	0	4	1	0	0	0	0	1	6	2	2	1	1	1.88	82	23.2	1	4	1	2	2
4	2	3	1	2	2	14	2	5	180	5	120	2	5	1	2	1	2	1.62	67	25.53	2	4	1	2	2
4	0	1	0	1	0	6	1	2	120	2	120	2	7	2	1	1	2	1.74	65	21.47	1	3	1	2	2
2	2	2	2	1	1	10	1	0	0	0	0	1	1	1	2	1	2	1.61	52	20.06	1	4	1	2	2
2	1	1	1	1	1	7	1	1	120	0	0	1	5	1	2	1	2	1.9	60	16.62	1	4	1	2	2
3	1	1	0	1	0	6	1	0	0	0	0	1	6	2	2	1	2	1.64	58	21.56	1	3	1	2	2
2	2	3	2	3	2	14	2	1	240	3	120	2	4	1	2	1	2	1.68	63	22.45	1	2	2	2	2
2	1	2	2	2	1	10	1	0	0	0	0	1	3	1	2	1	2	1.69	59	20.66	1	3	1	2	2
3	1	2	2	2	0	10	1	1	60	4	60	2	7	2	2	1	2	1.65	60	22.04	1	4	1	2	2
3	0	2	1	2	2	10	1	3	60	2	60	2	7	2	2	2	2	1.73	69	23.05	1	4	1	2	2
3	1	3	2	3	0	12	1	1	60	5	60	2	6	2	1	1	2	1.66	52	18.87	1	3	1	2	2
3	0	2	0	1	0	6	1	2	60	2	60	2	8	3	2	1	2	1.67	52	18.65	1	5	1	2	2
2	1	2	1	1	1	8	1	3	60	2	60	2	6	2	2	2	2	1.69	64	22.41	1	4	1	2	2
3	0	1	0	0	0	4	1	1	180	1	180	2	5	1	2	1	2	1.78	90	28.41	2	1	2	1	1
2	0	2	0	2	0	6	1	1	60	1	60	1	2	1	2	2	2	1.74	52	17.18	1	4	1	2	1
2	0	0	0	1	0	3	1	2	60	6	60	2	5	1	2	1	2	1.72	62	20.96	1	4	1	2	1
2	1	1	1	2	1	8	1	6	120	5	60	2	4	1	1	1	2	1.65	64	23.51	1	3	1	2	1
1	0	1	0	1	0	3	1	2	60	5	60	2	7	2	2	1	2	1.7	69	23.88	1	4	1	2	1
2	0	1	0	1	0	4	1	5	90	2	60	2	8	3	2	1	2	1.65	55	20.2	1	5	1	2	1
2	1	2	1	2	0	8	1	7	10	2	60	2	2	1	2	2	2	1.72	53	17.92	1	3	1	2	2
2	2	2	1	1	0	8	1	1	180	2	120	2	7	2	2	1	2	1.7	59	20.42	1	4	1	2	1
1	0	0	0	0	0	1	1	0	0	0	0	1	3	1	2	1	2	1.77	65.4	20.88	1	4	1	2	1
2	1	2	0	1	0	6	1	0	0	2	120	2	7	2	2	1	2	1.68	58	20.55	1	5	1	2	1
4	1	3	2	2	0	12	1	1	120	3	60	2	1	1	2	1	2	1.64	60	22.31	1	3	1	2	2
2	1	1	0	9	9	22	2	3	120	4	60	2	8	3	2	2	2	1.69	68	23.81	1	4	1	2	2
4	3	3	3	2	2	17	2	3	15	6	20	2	7	2	2	1	2	1.78	67	21.15	1	5	1	2	2
2	0	1	0	1	0	4	1	4	120	5	60	2	7	2	2	1	2	1.69	63	22.06	1	4	1	2	2
1	0	1	0	0	0	2	1	2	60	5	60	2	8	3	2	2	2	1.76	60	19.37	1	5	1	2	1
2	1	1	2	1	2	9	1	2	60	1	60	1	8	3	2	1	2	1.68	59	20.9	1	5	1	2	1
1	0	1	0	1	0	3	1	1	120	0	0	1	5	1	2	1	2	1.57	53	21.5	1	4	1	2	1
3	1	2	1	1	0	8	1	2	180	2	180	2	7	2	2	1	1	1.73	94	31.41	2	4	1	2	2
1	0	1	2	1	0	5	1	3	210	0	0	2	7	2	2	1	1	1.8	77	23.77	1	5	1	2	1
2	0	1	1	1	0	5	1	1	120	3	120	2	8	3	2	1	1	1.82	72	21.74	1	4	1	2	2
1	0	2	0	1	0	4	1	2	180	2	180	2	6	2	1	1	1	1.8	78	24.07	1	4	1	2	1
3	2	4	1	4	0	14	2	1	120	5	60	2	7	2	2	2	1	1.82	72	21.74	1	4	1	2	2
3	0	3	2	1	2	11	1	3	420	5	120	2	6	2	2	1	1	1.92	86	23.33	1	2	2	2	2
2	1	1	0	1	0	5	1	1	120	5	120	2	6	2	2	1	1	1.93	106	28.46	2	3	1	1	2
2	0	0	1	0	0	3	1	1	120	1	120	2	9	3	2	2	1	1.95	95	24.98	1	5	1	2	1
2	0	1	0	2	0	5	1	2	120	1	60	2	7	2	2	1	1	1.91	96	26.32	2	4	1	2	1
4	1	3	1	2	1	12	1	1	10	2	15	1	8	3	1	1	1	1.84	88	25.99	2	4	1	2	2
0	0	2	0	2	0	4	1	0	0	1	120	2	2	1	2	1	1	1.83	74	22.1	1	3	1	2	2
1	0	1	1	0	0	3	1	4	120	4	120	2	8	3	2	2	1	1.87	72	20.59	1	4	1	2	1
3	0	1	0	0	0	4	1	2	120	2	120	2	7	2	2	2	1	1.8	92	28.4	2	4	1	2	2
2	2	3	3	3	3	16	2	5	60	5	60	2	2	1	2	1	1	1.91	75	20.56	1	4	1	2	2
3	3	3	3	3	3	18	2	1	90	0	0	1	7	2	2	2	1	1.83	73	21.8	1	4	1	2	2
2	0	1	0	1	0	4	1	0	0	7	360	2	5	1	2	1	2	1.57	54	21.91	1	3	1	2	1
2	0	1	0	0	0	3	1	4	120	7	60	2	8	3	2	1	1	1.85	85	24.84	1	2	2	2	2
2	0	1	0	1	0	4	1	3	60	4	240	2	3	1	2	1	1	1.78	85	26.83	2	2	2	2	2
3	2	3	3	3	1	15	2	4	120	4	120	2	8	3	2	1	1	1.75	60	19.59	1	5	1	2	2
1	0	0	0	0	0	1	1	4	240	0	0	2	7	2	2	2	2	1.61	58	22.38	1	5	1	2	1
2	0	1	0	0	0	3	1	0	0	0	0	1	6	2	2	2	2	1.59	55	21.76	1	4	1	2	2
1	0	1	0	0	0	2	1	0	0	2	120	2	7	2	2	1	2	1.65	52	19.1	1	4	1	2	2
3	3	3	1	2	1	13	2	2	240	5	180	2	5	1	2	1	2	1.67	55	19.72	1	3	1	2	2
2	2	2	1	1	0	8	1	0	0	3	300	2	8	3	2	1	2	1.74	70	23.12	1	4	1	2	2
3	0	1	0	0	0	4	1	2	120	1	60	2	6	2	2	1	2	1.7	78	26.99	2	3	1	2	1
3	1	2	0	2	0	8	1	2	240	3	300	2	6	2	2	1	2	1.78	90	28.41	2	1	2	2	2
2	1	1	1	0	1	6	1	2	120	5	480	2	8	3	2	2	2	1.69	55	19.26	1	3	1	2	2
1	0	1	0	0	0	2	1	1	480	2	480	2	7	2	2	1	2	1.73	72	24.06	1	4	1	2	2
2	1	1	0	1	0	5	1	1	60	4	240	2	6	2	2	1	2	1.74	75	24.77	1	4	1	2	2
2	0	2	0	2	0	6	1	0	0	0	0	1	4	1	2	2	2	1.64	56	20.82	1	4	1	2	2
2	0	2	0	1	0	5	1	1	120	1	120	2	8	3	2	1	1	1.83	81	24.19	1	4	1	2	2
0	0	0	0	0	0	0	1	4	180	6	180	2	7	2	2	1	1	1.95	114	29.98	2	4	1	2	2
3	1	3	1	1	0	9	1	0	0	3	180	2	7	2	2	2	1	1.82	83	25.06	2	5	1	2	1
0	0	0	0	0	0	0	1	2	120	3	180	2	6	2	2	1	1	1.92	90	24.41	1	4	1	2	1
0	0	0	0	0	0	0	1	0	0	0	0	1	10	3	2	2	1	2	72	18	1	5	1	2	1
1	0	0	0	0	0	1	1	5	90	5	90	2	8	3	2	1	1	1.84	82	24.22	1	5	1	2	2
2	0	1	0	1	0	4	1	1	60	5	120	2	7	2	2	1	1	1.86	82	23.7	1	5	1	2	1
1	2	2	2	2	1	10	1	5	90	0	0	2	8	3	2	1	1	1.82	78	23.55	1	5	1	2	2
1	0	1	0	0	0	2	1	1	300	0	0	2	4	1	2	1	1	1.77	68	21.71	1	3	1	2	2
1	0	1	0	0	0	2	1	2	120	2	120	2	8	3	2	1	1	1.7	60	20.76	1	4	1	2	2
3	0	2	0	1	0	6	1	4	20	0	0	1	6	2	2	1	1	1.86	86	24.86	1	4	1	2	2
2	0	0	1	1	0	4	1	3	60	3	60	2	6	2	1	1	1	1.75	66	21.55	1	3	1	2	1
2	1	2	0	0	0	5	1	6	360	3	240	2	8	3	2	1	1	1.74	72	23.78	1	4	1	2	2
2	1	2	0	0	0	5	1	0	0	0	0	1	8	3	2	1	1	1.9	70	19.39	1	5	1	2	2
2	1	1	2	1	1	8	1	2	120	6	240	2	6	2	2	1	1	1.87	80	22.88	1	4	1	2	1
3	1	1	1	1	1	8	1	5	360	7	420	2	9	3	2	1	1	1.86	87	25.15	2	4	1	2	2
1	0	1	0	0	0	2	1	2	240	1	120	2	6	2	2	2	1	1.79	61	19.04	1	4	1	2	1
2	0	0	0	1	0	3	1	1	120	4	120	2	3	1	2	2	1	1.95	63	16.57	1	4	1	2	1
2	1	1	1	1	1	7	1	6	120	2	120	2	9	3	2	1	1	1.84	80	23.63	1	4	1	2	2
4	4	4	3	3	4	22	2	0	0	2	60	2	6	2	2	2	1	1.74	63	20.81	1	5	1	2	2
1	0	1	0	0	0	2	1	7	480	7	480	2	8	3	2	1	1	1.78	64	20.2	1	5	1	2	1
1	1	1	1	1	1	6	1	3	120	4	60	2	5	1	2	2	1	1.84	67	19.79	1	3	1	2	2
1	1	1	0	1	0	4	1	3	120	3	180	2	8	3	2	2	1	1.8	80	24.69	1	2	2	2	1
1	1	1	0	1	0	4	1	3	120	1	60	2	7	2	2	1	1	1.79	69	21.53	1	4	1	2	1
2	1	1	1	1	1	7	1	1	60	5	60	2	5	1	2	1	1	1.9	72	19.94	1	3	1	2	2
2	0	1	0	0	0	3	1	0	0	7	120	2	6	2	2	1	1	1.87	80	22.88	1	5	1	2	1
1	0	1	0	1	0	3	1	2	300	2	300	2	5	1	2	1	2	1.7	60	20.76	1	4	1	2	1
1	0	1	0	1	0	3	1	0	0	2	120	2	7	2	1	1	2	1.75	68	22.2	1	4	1	2	1
3	1	2	1	3	1	11	1	1	30	5	60	2	5	1	2	1	2	1.69	58	20.31	1	1	2	2	1
4	3	2	3	3	2	17	2	0	0	3	480	2	5	1	2	1	2	1.72	59	19.94	1	4	1	2	1
2	1	2	0	0	0	5	1	0	0	1	300	2	5	1	2	1	2	1.7	55	19.03	1	5	1	2	1
2	0	1	1	1	0	5	1	0	0	0	0	1	3	1	2	1	2	1.78	60	18.94	1	5	1	2	1
3	2	3	1	1	1	11	1	1	60	1	60	1	6	2	2	1	2	1.66	78	28.31	2	3	1	2	2
2	0	2	1	2	0	7	1	3	90	4	60	2	7	2	2	1	2	1.85	90	26.3	2	4	1	2	1
1	0	1	0	0	0	2	1	4	60	5	60	2	8	3	2	1	1	1.93	89	23.89	1	4	1	2	2
4	3	3	3	3	0	16	2	5	300	5	300	2	5	1	2	1	2	1.78	65	20.52	1	1	2	2	1
2	0	2	0	1	0	5	1	5	150	5	480	2	7	2	2	1	2	1.64	61	22.68	1	3	1	2	1
2	0	1	0	1	0	4	1	0	0	2	60	2	7	2	2	1	2	1.67	50	17.93	1	3	1	2	2
1	0	0	0	1	0	2	1	0	0	3	180	2	8	3	2	1	2	1.65	60	22.04	1	5	1	2	1
3	1	2	3	1	1	11	1	3	300	7	480	2	7	2	2	1	2	1.66	69	25.04	2	3	1	2	2
1	0	0	1	1	0	3	1	1	90	3	60	2	5	1	2	2	2	1.73	57	19.05	1	5	1	2	1
2	0	2	0	1	0	5	1	0	0	2	60	2	7	2	2	1	2	1.63	52	19.57	1	3	1	2	2
1	0	2	0	0	1	4	1	0	0	0	0	1	8	3	1	2	2	1.7	62	21.45	1	4	1	2	2
1	0	2	0	1	0	4	1	0	0	0	0	1	6	2	1	1	2	1.63	60	22.58	1	2	2	2	2
1	0	1	0	0	0	2	1	0	0	2	180	2	7	2	1	1	2	1.76	61	19.69	1	4	1	2	2
3	0	2	0	2	2	9	1	0	0	0	0	1	6	2	2	1	2	1.67	55	19.72	1	4	1	2	1
4	3	3	0	3	1	14	2	0	0	0	0	1	7	2	2	2	2	1.65	55	20.2	1	4	1	2	1
3	2	0	1	1	0	7	1	0	0	0	0	1	5	1	2	2	2	1.68	53	18.78	1	4	1	2	2
2	2	2	2	1	1	10	1	0	0	0	0	1	7	2	1	2	2	1.7	51	17.65	1	4	1	2	2
1	0	0	0	0	0	1	1	0	0	4	120	2	8	3	2	2	2	1.65	61	22.41	1	4	1	2	1
2	1	1	1	2	1	8	1	0	0	7	480	1	6	2	2	2	2	1.67	50	17.93	1	3	1	2	2
0	0	2	0	1	0	3	1	5	60	2	60	2	10	3	2	2	2	1.68	58	20.55	1	5	1	2	1
2	0	2	1	0	1	6	1	2	60	6	120	2	8	3	2	1	2	1.68	61	21.61	1	4	1	2	2
2	1	2	0	0	0	5	1	1	120	5	300	2	8	3	2	1	2	1.76	58	18.72	1	4	1	2	2
2	0	2	0	1	0	5	1	1	120	5	300	2	3	1	2	1	2	1.64	62	23.05	1	1	2	2	2
1	0	1	0	0	0	2	1	2	60	3	60	2	7	2	2	1	2	1.69	79	27.66	2	5	1	2	2
2	1	0	0	1	0	4	1	0	0	0	0	1	5	1	2	1	2	1.79	67	20.91	1	4	1	2	2
1	0	2	0	0	0	3	1	2	120	0	0	2	6	2	2	2	2	1.62	50	19.05	1	4	1	2	2
0	0	0	0	0	0	0	1	3	60	7	60	2	8	3	2	1	2	1.65	52	19.1	1	4	1	2	1
1	0	1	0	0	0	2	1	3	180	0	0	2	5	1	2	2	2	1.78	69	21.78	1	4	1	2	1
2	1	2	1	2	0	8	1	2	120	3	120	2	5	1	2	1	2	1.66	67	24.31	1	4	1	2	2
3	0	0	0	0	0	3	1	0	0	0	0	1	1	1	2	1	2	1.72	67	22.65	1	3	1	2	1
3	2	4	1	3	0	13	2	0	0	0	0	1	9	3	2	1	2	1.65	63	23.14	1	5	1	2	2
1	0	1	2	1	1	6	1	2	120	3	120	2	3	1	2	1	2	1.72	60	20.28	1	2	2	2	2
4	4	4	4	4	4	24	2	0	0	0	0	1	1	1	2	1	2	1.67	51	18.29	1	4	1	2	2
1	1	1	0	1	0	4	1	0	0	6	600	2	6	2	2	2	2	1.6	57	22.27	1	4	1	2	1
1	0	0	0	0	0	1	1	0	0	0	0	1	3	1	1	1	2	1.69	78	27.31	2	4	1	2	1
3	2	3	1	3	1	13	2	1	120	1	120	2	2	1	1	2	2	1.62	54	20.58	1	4	1	1	2
2	0	0	0	0	0	2	1	1	120	2	120	2	5	1	2	1	2	1.73	55	18.38	1	4	1	2	1
4	2	2	1	2	2	13	2	2	120	2	120	2	6	2	2	2	2	1.71	58	19.84	1	4	1	2	2
4	0	2	1	4	0	11	1	3	120	5	120	2	5	1	2	1	2	1.73	65	21.72	1	4	1	2	1
1	0	1	0	1	0	3	1	1	360	2	90	2	4	1	2	2	2	1.75	70	22.86	1	5	1	2	1
1	0	1	0	1	0	3	1	1	180	4	60	2	4	1	2	1	2	1.73	67	22.39	1	2	2	2	1
1	0	1	0	0	0	2	1	5	60	5	60	2	9	3	2	2	2	1.8	75	23.15	1	5	1	2	1
3	3	2	0	2	0	10	1	0	0	0	0	1	2	1	1	1	2	1.76	70	22.6	1	3	1	2	2
2	0	1	0	0	0	3	1	1	60	1	60	1	4	1	2	1	2	1.75	78	25.47	2	4	1	2	1
1	0	1	0	0	0	2	1	1	120	2	120	2	2	1	2	1	2	1.64	53	19.71	1	4	1	2	1
1	0	0	0	0	0	1	1	3	120	5	180	2	6	2	2	2	2	1.57	46	18.66	1	5	1	2	1
2	0	2	0	0	0	4	1	0	0	3	60	2	1	1	2	1	2	1.65	65	23.88	1	4	1	2	1
3	3	3	2	3	2	16	2	2	90	3	90	2	6	2	2	1	2	1.7	60	20.76	1	4	1	2	2
2	0	1	0	1	0	4	1	0	0	3	60	2	8	3	2	1	2	1.77	55	17.56	1	3	1	2	2
2	0	1	0	0	0	3	1	3	600	2	600	2	8	3	2	1	2	1.67	65	23.31	1	4	1	2	2
1	0	0	0	0	0	1	1	0	0	0	0	1	5	1	2	2	2	1.7	62	21.45	1	4	1	2	1
1	2	1	0	1	0	5	1	2	120	2	120	2	6	2	2	1	2	1.59	49	19.38	1	3	1	2	2
2	2	2	2	2	1	11	1	0	0	0	0	1	5	1	2	1	2	1.72	64	21.63	1	3	1	2	2
1	0	1	0	1	1	4	1	1	180	2	240	2	2	1	2	1	2	1.65	65	23.88	1	3	1	2	2
1	0	2	0	1	0	4	1	0	0	0	0	1	6	2	1	2	2	1.64	52	19.33	1	3	1	2	2
2	1	3	1	3	3	13	2	0	0	3	150	2	6	2	2	1	2	1.77	75	23.94	1	3	1	2	2
2	0	1	0	0	0	3	1	2	60	0	0	1	6	2	2	1	2	1.67	56	20.08	1	3	1	2	1
2	1	1	1	0	3	8	1	3	120	4	60	2	6	2	2	1	2	1.7	58	20.07	1	4	1	2	2
4	2	3	1	4	0	14	2	5	300	5	300	2	9	3	2	2	2	1.59	49	19.38	1	3	1	2	2
3	3	3	0	2	2	13	2	2	120	3	60	2	7	2	2	2	2	1.67	56	20.08	1	4	1	2	2
2	0	2	0	0	0	4	1	0	0	3	120	2	7	2	2	2	2	1.6	56	21.88	1	4	1	2	2
3	2	1	1	1	2	10	1	7	150	7	270	2	8	3	2	2	2	1.85	90	26.3	2	5	1	2	1
1	0	1	0	1	0	3	1	1	60	2	60	2	8	3	2	1	2	1.68	59	20.9	1	4	1	2	2
4	3	3	3	2	3	18	2	2	180	0	0	2	3	1	2	2	2	1.71	58	19.84	1	3	1	2	2
1	0	1	0	1	0	3	1	0	0	3	60	2	5	1	2	1	1	1.75	65	21.22	1	4	1	2	1
1	0	1	0	1	0	3	1	0	0	1	60	1	7	2	2	2	1	1.8	84	25.93	2	5	1	2	2
3	1	3	2	2	0	11	1	2	120	2	120	2	7	2	2	1	1	1.72	60	20.28	1	4	1	1	2
0	0	0	0	0	0	0	1	2	120	2	120	2	7	2	2	2	1	1.86	83	23.99	1	5	1	2	1
1	1	1	0	1	1	5	1	5	90	5	60	2	8	3	2	2	1	1.86	78	22.55	1	4	1	2	1
1	1	0	1	2	0	5	1	0	0	3	240	2	6	2	2	1	1	1.86	64	18.5	1	4	1	2	1
0	0	1	0	0	0	1	1	2	180	6	60	2	9	3	2	2	1	1.75	70	22.86	1	5	1	2	2
3	1	3	0	0	0	7	1	0	0	0	0	1	5	1	2	1	1	1.82	77	23.25	1	3	1	2	1
1	0	0	0	0	0	1	1	4	360	0	0	2	9	3	2	1	1	1.8	70	21.6	1	5	1	2	2
1	0	1	0	1	0	3	1	2	120	3	120	2	8	3	2	1	1	1.81	70	21.37	1	5	1	2	2
1	0	1	0	2	0	4	1	3	300	3	300	2	7	2	2	1	1	1.81	93	28.39	2	3	1	2	1
2	2	2	1	2	1	10	1	2	120	2	120	2	5	1	1	2	2	1.65	54	19.83	1	4	1	2	2
2	0	2	0	1	0	5	1	0	0	2	210	2	4	1	2	1	2	1.73	67	22.39	1	4	1	2	2
2	1	1	0	1	0	5	1	3	300	6	240	2	7	2	2	1	2	1.63	54	20.32	1	4	1	2	1
3	0	1	0	0	0	4	1	1	120	3	180	2	8	3	2	1	2	1.78	64	20.2	1	4	1	2	2
2	1	2	0	1	0	6	1	0	0	0	0	1	5	1	2	1	2	1.7	55	19.03	1	3	1	2	2
2	0	1	0	0	0	3	1	3	60	0	0	2	10	3	2	2	2	1.65	50	18.37	1	5	1	2	2
2	1	3	2	1	0	9	1	2	300	5	180	2	8	3	2	2	2	1.65	50	18.37	1	3	1	2	2
3	3	2	2	2	3	15	2	1	60	2	60	2	3	1	2	1	2	1.65	55	20.2	1	3	1	2	2
3	1	3	0	0	0	7	1	0	0	0	0	1	5	1	2	1	2	1.67	89	31.91	2	3	1	2	2
2	0	1	0	1	0	4	1	2	300	7	150	2	4	1	2	1	2	1.69	67	23.46	1	4	1	2	1
3	2	3	0	0	0	8	1	5	120	3	120	2	9	3	2	2	2	1.63	51	19.2	1	5	1	2	2
2	2	3	0	1	0	8	1	1	120	0	0	1	7	2	2	1	2	1.72	53	17.92	1	4	1	2	2
4	3	3	4	3	2	19	2	2	180	0	0	2	3	1	2	1	2	1.63	50	18.82	1	3	1	2	2
4	2	3	2	1	0	12	1	2	240	1	120	2	7	2	2	1	2	1.75	54	17.63	1	5	1	2	2
2	2	2	2	2	2	12	1	2	240	1	120	2	7	2	2	2	2	1.71	60	20.52	1	4	1	2	2
2	0	0	0	0	0	2	1	2	240	1	120	2	6	2	2	2	2	1.75	57	18.61	1	4	1	2	1
4	1	2	0	2	1	10	1	0	0	0	0	1	5	1	2	2	2	1.69	75	26.26	2	3	1	2	2
3	0	0	0	2	1	6	1	0	0	2	120	2	6	2	2	1	2	1.7	58	20.07	1	4	1	2	1
1	0	1	0	1	1	4	1	1	60	2	120	2	6	2	2	2	2	1.61	59	22.76	1	4	1	2	2
3	1	3	1	4	1	13	2	5	210	3	120	2	7	2	2	1	2	1.68	67	23.74	1	5	1	2	2
2	0	0	1	2	0	5	1	0	0	0	0	1	6	2	2	2	2	1.77	69	22.02	1	1	2	2	1
1	1	1	1	1	1	6	1	1	120	7	60	2	6	2	2	1	1	1.85	90	26.3	2	4	1	2	1
1	0	1	0	1	0	3	1	2	60	1	60	1	7	2	2	1	2	1.64	54	20.08	1	4	1	2	2
3	1	2	0	2	0	8	1	0	0	3	60	2	4	1	2	1	2	1.74	66	21.8	1	4	1	2	2
2	0	2	0	1	0	5	1	0	0	0	0	1	7	2	2	1	2	1.68	50	17.72	1	5	1	2	2
2	0	3	1	1	1	8	1	0	0	3	60	2	4	1	2	1	2	1.79	63	19.66	1	4	1	2	2
2	0	2	0	1	0	5	1	4	120	4	120	2	8	3	2	2	2	1.73	55	18.38	1	5	1	2	2
2	3	1	2	2	2	12	1	0	0	0	0	1	9	3	2	1	1	1.85	73	21.33	1	5	1	2	2
2	0	0	0	0	0	2	1	1	180	2	120	2	9	3	2	2	1	1.92	80	21.7	1	5	1	2	1
2	0	2	0	1	0	5	1	5	90	7	60	2	6	2	1	1	1	1.74	65	21.47	1	3	1	1	2
2	1	2	0	2	0	7	1	1	120	2	60	2	6	2	2	2	1	1.88	81	22.92	1	4	1	2	2
1	0	1	0	0	0	2	1	2	120	7	20	2	9	3	2	1	1	1.87	77	22.02	1	5	1	2	2
2	0	1	1	1	0	5	1	7	120	2	60	2	9	3	2	1	1	1.88	80	22.63	1	5	1	2	1
2	1	2	0	2	0	7	1	7	90	7	60	2	9	3	2	1	1	1.77	72	22.98	1	5	1	2	2
1	0	1	0	1	0	3	1	5	120	1	60	2	9	3	2	1	1	1.85	79	23.08	1	5	1	2	2
3	1	2	1	1	0	8	1	1	120	1	60	1	3	1	2	1	1	1.8	90	27.78	2	2	2	2	2
2	0	2	0	1	0	5	1	3	120	2	120	2	8	3	2	2	1	1.83	73	21.8	1	5	1	2	1
2	1	4	3	3	1	14	2	7	120	7	300	2	8	3	1	2	1	1.85	71	20.75	1	2	2	2	2
1	0	0	0	0	0	1	1	0	0	2	60	2	8	3	2	2	1	1.85	79	23.08	1	4	1	2	1
1	0	1	0	0	0	2	1	1	120	5	120	2	8	3	2	1	1	1.78	74	23.36	1	4	1	2	2
2	1	3	0	3	0	9	1	6	55	0	0	2	6	2	2	1	1	1.85	87	25.42	2	2	2	2	2
0	0	0	2	4	0	6	1	2	480	6	120	2	8	3	1	2	1	1.72	72	24.34	1	4	1	2	1
2	1	2	1	3	1	10	1	1	150	7	60	2	7	2	2	2	1	1.85	90	26.3	2	3	1	2	2
1	0	2	0	1	0	4	1	7	120	7	120	2	8	3	2	1	2	1.7	65	22.49	1	5	1	2	2
2	0	2	0	1	0	5	1	4	120	2	60	2	9	3	2	1	2	1.7	62	21.45	1	5	1	2	2
1	0	0	0	0	0	1	1	2	240	1	60	2	6	2	2	1	2	1.78	82	25.88	2	3	1	2	2
2	0	1	0	1	0	4	1	0	0	0	0	1	5	1	2	1	2	1.79	62	19.35	1	5	1	2	1
3	2	4	0	1	2	12	1	5	60	0	0	2	7	2	2	2	2	1.74	62	20.48	1	3	1	2	2
2	0	2	2	1	0	7	1	0	0	0	0	1	6	2	2	1	2	1.62	60	22.86	1	5	1	2	2
1	0	0	0	1	0	2	1	0	0	3	30	2	7	2	2	1	2	1.67	50	17.93	1	5	1	2	1
2	0	2	0	4	0	8	1	0	0	3	330	2	6	2	1	1	2	1.71	66	22.57	1	3	1	2	2
2	1	2	0	2	1	8	1	0	0	3	120	2	4	1	2	1	2	1.67	55	19.72	1	3	1	2	2
2	2	2	1	2	1	10	1	3	45	0	0	1	7	2	2	1	2	1.63	57	21.45	1	3	1	2	2
2	0	0	1	0	1	4	1	0	0	0	0	1	6	2	2	1	2	1.68	55	19.49	1	1	2	2	2
3	1	3	2	1	2	12	1	0	0	0	0	1	6	2	2	1	2	1.65	55	20.2	1	4	1	2	2
2	1	1	0	1	0	5	1	3	360	4	600	2	7	2	2	2	2	1.61	56	21.6	1	5	1	2	1
3	0	2	0	2	0	7	1	3	270	1	180	2	7	2	2	1	2	1.69	64	22.41	1	1	2	2	2
2	2	2	2	2	2	12	1	3	60	2	60	2	7	2	2	1	2	1.74	57	18.83	1	3	1	2	2
2	0	1	0	1	0	4	1	3	90	2	60	2	6	2	2	1	2	1.73	59	19.71	1	4	1	2	1
2	1	2	1	1	0	7	1	5	60	1	60	2	10	3	2	1	2	1.66	53	19.23	1	5	1	2	2
2	0	3	1	1	0	7	1	5	60	1	60	2	8	3	2	1	2	1.6	50	19.53	1	3	1	2	2
2	1	1	2	1	1	8	1	3	60	2	60	2	6	2	2	1	2	1.71	65	22.23	1	5	1	2	2
2	0	2	1	3	1	9	1	0	0	0	0	1	7	2	2	1	2	1.68	57	20.2	1	2	2	2	2
2	1	2	0	2	0	7	1	1	60	1	60	1	5	1	2	2	2	1.65	52	19.1	1	4	1	2	2
2	0	0	0	0	0	2	1	0	0	2	120	2	4	1	2	2	2	1.65	75	27.55	2	3	1	2	2
2	0	0	0	1	1	4	1	0	0	2	120	2	5	1	2	2	2	1.57	60	24.34	1	3	1	2	2
3	2	3	1	2	2	13	2	0	0	0	0	1	5	1	2	1	2	1.67	60	21.51	1	3	1	2	2
2	1	2	1	2	0	8	1	3	180	0	0	2	6	2	2	1	2	1.61	56	21.6	1	4	1	2	2
2	1	3	0	1	1	8	1	0	0	1	120	2	5	1	2	1	2	1.68	62	21.97	1	4	1	2	2
1	0	0	0	1	0	2	1	5	60	1	60	2	7	2	2	2	2	1.79	52	16.23	1	1	2	2	1
2	0	1	0	1	0	4	1	2	300	2	60	2	8	3	2	1	2	1.66	50	18.14	1	4	1	2	2
4	0	1	0	0	0	5	1	1	60	1	60	1	9	3	2	1	2	1.64	54	20.08	1	4	1	2	2
1	0	0	0	0	0	1	1	0	0	7	60	2	8	3	2	1	2	1.7	61	21.11	1	2	2	2	2
4	2	2	0	2	0	10	1	4	60	3	60	2	5	1	2	1	2	1.74	53	17.51	1	5	1	2	2
2	1	2	0	1	0	6	1	5	60	5	60	2	6	2	2	1	2	1.73	60	20.05	1	4	1	2	2
2	0	1	1	2	0	6	1	1	60	4	60	2	7	2	2	1	2	1.7	57	19.72	1	5	1	2	2
4	1	3	0	1	0	9	1	0	0	2	120	2	6	2	2	1	2	1.72	56	18.93	1	2	2	2	2
2	0	1	0	2	0	5	1	0	0	0	0	1	4	1	2	1	2	1.63	57	21.45	1	5	1	2	2
1	0	3	0	1	0	5	1	0	0	0	0	1	6	2	2	1	2	1.74	54	17.84	1	2	2	2	1
1	0	1	2	0	0	4	1	2	60	3	240	2	4	1	2	1	2	1.6	50	19.53	1	3	1	2	1
2	1	2	0	0	0	5	1	0	0	0	0	1	6	2	1	1	2	1.69	62	21.71	1	3	1	2	1
2	1	1	0	1	0	5	1	0	0	0	0	1	8	3	2	2	2	1.76	56	18.08	1	5	1	2	1
0	1	0	0	0	0	1	1	0	0	0	0	1	9	3	2	1	2	1.67	50	17.93	1	4	1	2	2
1	0	1	0	0	0	2	1	0	0	0	0	1	3	1	2	1	2	1.67	60	21.51	1	4	1	2	1
2	0	3	1	1	0	7	1	0	0	0	0	1	7	2	2	1	2	1.75	58	18.94	1	5	1	2	2
2	0	1	0	0	1	4	1	6	120	6	120	2	10	3	2	1	2	1.68	46	16.3	1	4	1	2	2
4	2	4	4	3	4	21	2	0	0	1	180	2	5	1	2	1	2	1.67	65	23.31	1	2	2	2	2
0	0	0	0	0	0	0	1	3	420	0	0	2	8	3	2	1	2	1.65	60	22.04	1	4	1	2	1
2	0	0	0	2	0	4	1	0	0	0	0	1	9	3	2	1	2	1.77	57	18.19	1	3	1	2	2
2	0	0	0	0	0	2	1	3	120	3	120	2	8	3	2	1	2	1.59	53	20.96	1	5	1	2	2
4	1	0	3	0	2	10	1	0	0	0	0	1	2	1	2	2	2	1.75	70	22.86	1	4	1	2	2
3	0	2	0	3	0	8	1	1	120	4	120	2	7	2	2	2	2	1.69	63	22.06	1	4	1	2	2
2	2	2	0	0	1	7	1	0	0	2	270	2	8	3	2	1	2	1.77	57	18.19	1	4	1	2	2
2	0	0	0	0	0	2	1	0	0	0	0	1	6	2	2	1	2	1.61	56	21.6	1	4	1	2	2
2	0	2	1	1	0	6	1	0	0	1	120	2	8	3	2	1	2	1.75	58	18.94	1	5	1	2	1
2	0	1	0	1	0	4	1	0	0	1	120	2	7	2	2	1	2	1.7	65	22.49	1	4	1	2	2
4	3	4	0	3	0	14	2	0	0	0	0	1	8	3	2	2	2	1.64	63	23.42	1	4	1	2	1
3	0	2	2	1	0	8	1	0	0	0	0	1	6	2	2	1	2	1.7	61	21.11	1	5	1	2	2
2	2	2	2	2	2	12	1	1	60	1	60	1	7	2	2	2	2	1.7	60	20.76	1	3	1	2	2
4	2	2	1	3	2	14	2	1	60	1	60	1	3	1	2	1	2	1.7	68	23.53	1	4	1	2	2
2	2	2	1	2	3	12	1	0	0	0	0	1	6	2	2	1	2	1.75	61	19.92	1	3	1	2	2
2	1	2	0	3	0	8	1	1	120	0	0	1	6	2	2	1	2	1.67	50	17.93	1	4	1	2	2
3	0	0	0	0	0	3	1	1	60	0	0	1	5	1	2	1	2	1.63	82	30.86	2	1	2	1	2
3	2	2	2	2	2	13	2	0	0	0	0	1	5	1	2	2	2	1.7	60	20.76	1	2	2	2	1
2	3	2	0	2	0	9	1	4	60	2	60	2	7	2	1	1	2	1.7	58	20.07	1	4	1	2	2
2	1	2	1	1	0	7	1	2	180	2	240	2	7	2	2	2	2	1.6	50	19.53	1	4	1	2	2
2	0	3	0	2	0	7	1	1	120	2	120	2	5	1	2	2	2	1.79	60	18.73	1	5	1	2	1
0	1	0	0	0	0	1	1	2	90	2	60	2	5	1	1	2	2	1.6	53	20.7	1	5	1	2	1
2	1	1	2	1	0	7	1	0	0	0	0	1	7	2	2	1	2	1.8	63.6	19.63	1	3	1	2	2
3	0	2	1	1	4	11	1	4	120	7	180	2	6	2	2	2	2	1.59	66	26.11	2	5	1	2	2
1	0	0	0	0	0	1	1	2	120	2	60	2	7	2	2	2	2	1.75	60	19.59	1	5	1	2	2
2	0	1	1	1	0	5	1	0	0	0	0	1	6	2	2	2	2	1.71	59	20.18	1	4	1	2	2
2	1	1	0	0	0	4	1	0	0	2	90	2	6	2	2	2	2	1.7	57	19.72	1	4	1	2	1
1	0	1	0	0	0	2	1	5	60	5	60	2	6	2	2	1	2	1.64	60	22.31	1	5	1	2	1
4	1	4	4	4	1	18	2	0	0	0	0	1	1	1	2	1	2	1.67	55	19.72	1	3	1	2	2
2	0	1	0	0	0	3	1	2	240	3	480	2	7	2	2	1	1	1.86	85	24.57	1	3	1	2	2
2	0	1	0	0	0	3	1	2	120	4	120	2	8	3	2	1	2	1.58	51	20.43	1	4	1	2	1
2	0	1	0	1	0	4	1	2	120	4	120	2	7	2	2	1	2	1.56	45	18.49	1	4	1	2	2
2	0	2	0	1	0	5	1	1	300	7	120	2	9	3	2	1	2	1.76	64	20.66	1	4	1	2	2
0	0	2	0	1	0	3	1	0	0	4	120	2	8	3	2	1	2	1.68	50	17.72	1	4	1	2	2
4	2	2	3	0	2	13	2	0	0	0	0	1	5	1	2	2	1	1.76	80	25.83	2	2	2	2	2
2	0	1	0	1	0	4	1	5	600	0	0	2	8	3	2	1	1	1.94	91	24.18	1	5	1	2	2
0	0	1	1	1	0	3	1	3	240	6	60	2	7	2	2	2	1	1.78	75	23.67	1	4	1	2	1
2	0	4	0	0	0	6	1	5	240	5	240	2	9	3	2	1	1	1.92	90	24.41	1	1	2	2	2
1	0	1	0	0	0	2	1	5	90	5	60	2	5	1	2	1	1	1.89	88.5	24.91	1	5	1	2	1
2	1	2	1	0	0	6	1	0	0	3	360	2	7	2	1	1	1	1.83	78	23.29	1	4	1	2	2
3	1	2	2	3	1	12	1	1	60	2	60	2	8	3	2	1	1	1.82	69	20.83	1	4	1	2	2
2	0	2	0	1	0	5	1	1	60	2	120	2	6	2	2	1	1	1.9	70	19.39	1	4	1	2	2
2	1	3	0	0	0	6	1	5	120	5	240	2	9	3	2	1	1	1.95	76	19.99	1	4	1	2	2
1	0	1	0	1	0	3	1	1	60	5	60	2	7	2	2	2	1	1.88	88	24.9	1	5	1	2	2
0	0	0	0	0	0	0	1	3	120	3	120	2	6	2	2	1	1	1.86	90	26.01	2	4	1	2	2
2	0	2	0	1	0	5	1	3	180	4	240	2	8	3	2	2	1	1.93	66	17.72	1	4	1	2	1
0	0	1	0	1	0	2	1	6	90	7	90	2	8	3	1	2	1	1.9	100	27.7	2	5	1	2	2
0	0	0	0	0	0	0	1	0	0	0	0	1	7	2	2	2	1	1.89	65	18.2	1	5	1	2	2
3	0	2	3	2	2	12	1	0	0	0	0	1	5	1	2	1	1	1.74	71	23.45	1	5	1	2	2
2	0	1	0	1	1	5	1	3	120	2	60	2	6	2	2	1	1	1.67	93	33.35	2	2	2	2	2
2	0	2	1	1	0	6	1	3	120	0	0	2	10	3	2	1	1	1.8	75	23.15	1	4	1	2	2
2	0	1	1	1	0	5	1	2	120	4	120	2	8	3	2	1	1	1.8	78	24.07	1	5	1	2	2
2	1	2	0	2	2	9	1	3	120	5	120	2	8	3	2	1	1	1.9	92	25.48	2	5	1	2	2
2	1	2	2	2	1	10	1	4	420	0	0	2	6	2	2	1	1	1.74	62	20.48	1	4	1	2	2
3	1	2	2	2	1	11	1	6	90	7	90	2	9	3	2	1	1	1.85	86	25.13	2	4	1	2	2
1	0	2	0	0	0	3	1	6	120	7	90	2	8	3	1	1	1	1.83	81	24.19	1	4	1	2	2
1	0	2	0	3	0	6	1	7	300	7	120	2	10	3	2	1	1	1.96	90	23.43	1	5	1	2	2
3	0	2	0	1	0	6	1	1	90	0	0	1	7	2	2	1	1	1.98	96	24.49	1	4	1	2	2
2	0	0	0	2	0	4	1	0	0	3	60	2	1	1	2	2	1	1.84	76	22.45	1	5	1	2	1
1	0	1	0	0	0	2	1	7	60	5	360	2	10	3	2	2	1	1.85	80	23.37	1	5	1	2	1
2	1	2	1	1	0	7	1	2	180	2	180	2	7	2	2	2	1	1.95	79	20.78	1	3	1	2	2
1	0	0	0	2	0	3	1	1	120	3	120	2	7	2	1	1	1	1.8	68	20.99	1	4	1	2	2
0	0	0	0	0	0	0	1	4	360	3	240	2	7	2	2	1	1	1.75	72	23.51	1	4	1	2	2
3	3	3	1	2	0	12	1	1	120	1	120	2	7	2	2	1	1	1.9	76	21.05	1	5	1	2	2
1	0	1	1	1	0	4	1	1	60	3	120	2	6	2	2	2	1	1.83	81	24.19	1	5	1	2	2
2	1	1	0	1	0	5	1	2	180	5	60	2	7	2	2	1	1	1.85	83	24.25	1	4	1	2	2
2	1	1	1	1	0	6	1	0	0	3	90	2	7	2	2	1	1	1.8	76	23.46	1	5	1	2	2
0	0	1	0	1	0	2	1	3	120	0	0	2	8	3	2	1	1	1.9	80	22.16	1	4	1	2	2
2	1	1	0	1	0	5	1	2	180	5	60	2	6	2	2	1	1	1.79	80	24.97	1	4	1	2	2
2	1	2	0	1	0	6	1	5	300	7	420	2	9	3	2	2	1	1.74	75	24.77	1	4	1	2	2
1	0	0	0	0	0	1	1	5	120	5	120	2	9	3	2	1	1	1.73	75	25.06	2	4	1	2	1
1	0	1	0	0	0	2	1	2	240	2	300	2	7	2	2	1	1	1.79	88	27.46	2	5	1	2	2
3	1	3	1	3	0	11	1	2	120	2	120	2	7	2	2	1	1	1.75	75	24.49	1	5	1	2	2
3	0	1	4	4	4	16	2	0	0	0	0	1	3	1	2	2	1	1.85	65	18.99	1	3	1	2	2
1	0	1	0	1	0	3	1	6	360	7	420	2	8	3	2	1	1	1.82	75	22.64	1	4	1	2	2
0	0	0	1	2	4	7	1	2	480	5	600	2	10	3	1	1	1	1.8	82	25.31	2	3	1	2	2
3	3	1	3	2	1	13	2	0	0	3	90	2	5	1	2	2	1	1.87	90	25.74	2	3	1	2	2
1	0	2	0	0	0	3	1	6	90	7	120	2	9	3	2	1	1	1.88	83	23.48	1	5	1	2	1
2	0	3	1	0	0	6	1	5	480	3	360	2	9	3	2	1	1	1.88	80	22.63	1	4	1	2	2
2	1	3	2	1	0	9	1	4	60	2	120	2	9	3	2	1	1	1.68	57	20.32	1	5	1	2	2
3	1	2	1	1	0	8	1	3	60	3	60	2	8	3	2	1	1	1.82	68	20.53	1	5	1	2	2
2	1	1	1	0	0	5	1	1	120	2	120	2	6	2	2	1	1	1.94	89	23.65	1	4	1	2	1
4	0	2	0	2	0	8	1	2	300	5	600	2	6	2	2	1	1	1.88	72	20.37	1	5	1	2	2
2	0	2	0	1	0	5	1	5	150	1	180	2	8	3	2	2	1	1.78	73	23.04	1	4	1	2	1
2	0	1	1	0	0	4	1	4	360	0	0	2	6	2	2	2	2	1.69	53	18.56	1	4	1	2	2
2	2	2	1	0	2	9	1	3	180	4	60	2	8	3	2	2	2	1.76	75	24.21	1	4	1	2	2
2	1	2	0	2	0	7	1	7	120	2	120	2	7	2	2	1	2	1.8	70	21.6	1	4	1	2	1
1	0	0	0	1	0	2	1	2	180	3	60	2	5	1	2	1	2	1.65	54	19.83	1	4	1	2	2
0	0	1	0	0	0	1	1	0	0	0	0	1	4	1	2	1	2	1.62	46	17.53	1	4	1	2	1
2	0	1	0	1	0	4	1	1	90	1	60	1	7	2	2	2	2	1.65	58	21.3	1	5	1	2	1
2	0	1	1	1	1	6	1	1	120	0	0	1	6	2	2	2	2	1.72	57	19.27	1	4	1	2	1
1	0	1	0	0	0	2	1	3	180	3	180	2	9	3	2	1	2	1.65	52	19.1	1	5	1	2	1
2	1	1	1	1	0	6	1	0	0	2	480	2	7	2	2	1	2	1.7	62	21.45	1	4	1	2	2
2	1	3	1	3	0	10	1	1	120	2	120	2	7	2	2	2	2	1.65	60	22.04	1	1	2	2	2
3	1	2	0	2	0	8	1	0	0	7	120	2	5	1	2	1	2	1.5	42	18.67	1	4	1	2	2
1	1	1	1	1	1	6	1	2	120	2	120	2	5	1	2	1	2	1.63	60	22.58	1	4	1	2	1
3	1	1	0	1	0	6	1	2	120	4	120	2	7	2	2	2	2	1.72	51	17.24	1	4	1	2	2
2	2	2	2	2	2	12	1	2	120	3	240	2	8	3	1	2	2	1.67	53	19	1	4	1	2	2
4	2	4	1	3	2	16	2	1	60	1	60	1	4	1	2	1	2	1.63	72	27.1	2	3	1	2	2
2	1	3	2	1	1	10	1	6	30	6	30	2	6	2	2	1	2	1.74	67	22.13	1	2	2	2	2
2	1	1	1	1	0	6	1	0	0	0	0	1	5	1	2	1	2	1.6	52	20.31	1	3	1	2	2
1	0	2	0	1	0	4	1	0	0	5	600	2	5	1	2	1	2	1.64	60	22.31	1	4	1	2	1
1	0	1	0	0	0	2	1	3	180	5	180	2	5	1	2	1	2	1.7	70	24.22	1	4	1	2	1
4	4	4	4	4	4	24	2	0	0	0	0	1	4	1	2	1	2	1.73	55	18.38	1	4	1	2	2
2	1	2	1	1	1	8	1	2	120	0	0	2	4	1	2	1	2	1.73	68	22.72	1	4	1	2	2
1	0	1	0	0	0	2	1	0	0	2	240	2	5	1	2	1	2	1.72	61	20.62	1	5	1	2	1
2	0	0	0	0	0	2	1	2	120	1	120	2	7	2	2	1	2	1.75	57	18.61	1	4	1	2	2
3	1	2	2	2	0	10	1	2	180	2	180	2	5	1	2	1	2	1.65	55	20.2	1	4	1	2	1
3	2	2	2	2	1	12	1	6	150	6	180	2	8	3	2	1	2	1.82	65	19.62	1	4	1	1	2
1	0	0	0	0	0	1	1	5	300	1	90	2	7	2	2	1	2	1.64	54	20.08	1	4	1	2	1
4	4	4	4	4	4	24	2	0	0	0	0	1	7	2	2	2	2	1.72	72	24.34	1	3	1	2	2
3	1	2	1	2	1	10	1	3	360	1	60	2	8	3	2	2	2	1.66	55	19.96	1	4	1	2	1
1	0	1	1	0	0	3	1	2	150	4	120	2	5	1	2	2	2	1.75	75	24.49	1	4	1	2	2
4	1	3	3	3	1	15	2	3	120	7	60	2	6	2	2	2	2	1.76	69	22.28	1	3	1	2	2
3	3	2	3	0	0	11	1	2	120	7	120	2	8	3	2	1	1	1.9	75	20.78	1	4	1	2	2
1	0	1	0	1	0	3	1	3	120	6	60	2	8	3	2	1	1	1.85	80	23.37	1	5	1	2	1
1	0	2	0	0	0	3	1	0	0	5	120	2	8	3	2	1	1	1.85	73	21.33	1	5	1	2	1
1	0	0	0	0	0	1	1	4	180	6	120	2	6	2	2	1	1	1.8	84	25.93	2	4	1	2	1
2	0	1	0	3	0	6	1	2	120	4	120	1	4	1	2	1	1	1.8	70	21.6	1	3	1	2	2
2	0	1	0	0	0	3	1	6	120	0	0	2	8	3	2	1	1	1.82	85	25.66	2	5	1	2	1
1	1	2	2	3	2	11	1	5	420	4	180	2	8	3	2	2	1	1.85	102	29.8	2	4	1	2	2
1	0	1	1	1	0	4	1	1	300	1	240	2	5	1	2	1	1	1.85	70	20.45	1	2	2	1	2
2	0	1	0	0	0	3	1	2	120	3	120	2	8	3	1	1	1	1.75	70	22.86	1	5	1	2	2
2	0	1	0	0	0	3	1	4	90	3	60	2	8	3	2	1	1	1.94	82	21.79	1	4	1	2	2
2	1	2	0	0	0	5	1	7	30	7	10	2	8	3	2	1	1	1.86	73	21.1	1	5	1	2	1
1	1	2	0	0	0	4	1	3	120	7	420	2	7	2	2	1	1	1.8	74	22.84	1	5	1	2	2
3	1	2	1	0	0	7	1	0	0	1	60	1	5	1	2	1	1	1.81	73	22.28	1	3	1	2	2
3	2	3	2	2	0	12	1	0	0	0	0	1	5	1	1	2	1	1.92	86	23.33	1	3	1	2	2
3	1	1	0	1	1	7	1	0	0	1	240	2	2	1	2	2	1	1.76	56	18.08	1	2	2	2	2
2	0	1	1	1	0	5	1	3	120	4	120	2	9	3	2	2	1	1.86	72	20.81	1	4	1	2	2
2	1	3	1	1	0	8	1	1	180	2	240	2	6	2	2	1	1	1.86	86	24.86	1	4	1	2	2
1	0	1	0	0	0	2	1	6	90	3	210	2	9	3	2	1	1	1.77	79	25.22	2	4	1	2	2
2	2	2	2	1	1	10	1	4	120	5	60	2	9	3	2	1	1	1.81	80	24.42	1	5	1	2	2
2	0	3	0	0	0	5	1	0	0	0	0	1	4	1	1	2	1	1.9	78	21.61	1	3	1	2	2
1	0	1	0	1	0	3	1	6	60	0	0	2	9	3	2	2	1	1.74	76	25.1	2	5	1	2	2
1	0	1	1	0	0	3	1	3	120	4	120	2	7	2	2	1	1	1.85	85	24.84	1	4	1	2	2
2	0	0	1	3	0	6	1	4	120	0	0	2	9	3	2	1	1	1.81	65	19.84	1	3	1	2	2
1	0	0	0	0	0	1	1	2	90	3	90	2	8	3	2	2	1	1.9	85	23.55	1	4	1	2	2
3	1	1	0	1	1	7	1	3	240	3	240	2	7	2	2	1	1	1.85	78	22.79	1	1	2	2	2
3	1	1	0	1	0	6	1	4	480	1	180	2	7	2	2	1	1	1.76	66	21.31	1	4	1	2	2
3	0	1	0	0	0	4	1	0	0	0	0	1	2	1	2	1	1	1.83	97	28.96	2	5	1	2	2
0	0	0	0	0	0	0	1	5	120	0	0	2	7	2	2	1	1	1.78	70	22.09	1	4	1	2	2
1	0	1	1	0	1	4	1	6	90	2	60	2	7	2	2	1	1	1.83	74	22.1	1	5	1	2	2
2	0	0	0	0	0	2	1	3	120	3	120	2	6	2	2	2	1	1.78	84	26.51	2	5	1	2	1
3	1	1	0	0	0	5	1	1	60	2	120	2	6	2	2	1	1	1.96	83	21.61	1	4	1	2	2
2	1	2	3	0	4	12	1	2	180	7	60	2	6	2	2	1	1	1.8	95	29.32	2	5	1	1	2
2	2	2	2	2	1	11	1	3	120	0	0	2	5	1	2	1	2	1.7	60	20.76	1	3	1	2	2
1	0	1	0	0	0	2	1	2	240	0	0	2	5	1	2	2	2	1.68	60	21.26	1	3	1	2	1
1	1	0	0	0	0	2	1	3	180	2	60	2	7	2	2	1	2	1.63	49	18.44	1	3	1	2	1
1	2	0	0	0	0	3	1	4	300	6	540	2	8	3	2	1	2	1.73	64	21.38	1	5	1	2	1
1	0	1	0	0	0	2	1	2	180	3	180	2	5	1	2	1	2	1.77	63	20.11	1	4	1	2	1
2	1	2	0	0	0	5	1	2	60	7	30	2	6	2	2	1	2	1.63	58	21.83	1	4	1	2	2
1	0	1	0	0	0	2	1	1	60	2	60	2	10	3	2	1	2	1.77	60	19.15	1	5	1	2	1
1	0	1	0	0	0	2	1	2	120	3	360	2	9	3	2	1	2	1.65	63	23.14	1	1	2	2	1
2	1	1	0	2	0	6	1	0	0	0	0	1	3	1	2	1	2	1.65	79	29.02	2	3	1	2	2
2	0	3	0	0	0	5	1	3	120	0	0	2	7	2	2	1	2	1.73	63	21.05	1	3	1	2	2
2	0	0	0	0	0	2	1	0	0	0	0	1	5	1	2	1	2	1.6	53	20.7	1	1	2	2	2
2	0	0	0	1	0	3	1	0	0	0	0	1	4	1	2	1	2	1.62	70	26.67	2	4	1	2	2
1	1	1	1	1	1	6	1	2	120	3	120	2	4	1	2	2	2	1.68	68	24.09	1	2	2	2	2
2	0	2	0	1	0	5	1	2	120	4	120	1	4	1	2	1	2	1.68	58	20.55	1	5	1	2	1
1	0	2	0	1	0	4	1	3	90	3	90	2	6	2	2	1	1	1.95	80	21.04	1	5	1	2	2
3	2	2	1	1	0	9	1	0	0	2	180	2	4	1	2	1	2	1.62	65	24.77	1	4	1	2	2
3	0	2	1	1	0	7	1	3	360	3	300	2	7	2	2	1	2	1.64	49	18.22	1	4	1	2	1
2	0	2	1	1	0	6	1	2	120	3	180	2	6	2	2	2	2	1.7	60	20.76	1	4	1	2	2
2	0	1	1	1	0	5	1	5	60	5	60	2	5	1	2	1	2	1.6	89	34.77	2	5	1	2	1
2	1	2	2	2	2	11	1	2	60	2	60	2	5	1	2	1	2	1.66	58	21.05	1	4	1	2	2
2	0	1	0	1	0	4	1	0	0	5	60	2	6	2	2	2	1	1.91	83	22.75	1	5	1	2	2
1	0	1	0	0	0	2	1	5	300	0	0	2	7	2	2	1	1	1.79	82	25.59	2	4	1	2	2
1	0	1	0	0	0	2	1	1	30	2	60	2	6	2	2	2	1	1.75	70	22.86	1	4	1	2	2
2	0	0	0	1	0	3	1	2	180	3	30	2	6	2	2	1	1	1.81	66	20.15	1	4	1	2	1
1	0	0	0	2	0	3	1	0	0	0	0	1	5	1	2	1	1	1.87	93	26.59	2	4	1	2	2
2	1	2	1	1	0	7	1	2	120	3	120	2	7	2	2	1	1	1.78	68	21.46	1	5	1	2	2
2	0	2	0	0	0	4	1	6	60	5	60	2	9	3	2	1	1	1.83	82	24.49	1	5	1	2	1
2	0	1	0	1	0	4	1	1	120	3	300	2	7	2	2	1	1	1.8	72	22.22	1	4	1	2	1
1	0	0	0	0	0	1	1	2	300	7	20	2	9	3	2	1	1	1.78	74	23.36	1	5	1	2	2
1	0	0	0	0	0	1	1	0	0	2	60	2	7	2	2	1	1	1.84	84	24.81	1	3	1	2	2
0	0	1	0	0	0	1	1	0	0	1	60	1	8	3	2	1	1	1.81	80	24.42	1	2	2	2	2
2	0	1	0	1	0	4	1	3	90	3	90	2	8	3	2	1	1	1.86	74	21.39	1	5	1	2	2
1	0	1	1	1	0	4	1	1	60	2	180	2	8	3	2	1	1	1.86	80	23.12	1	4	1	2	2
1	0	1	0	1	0	3	1	3	60	5	60	2	5	1	2	2	2	1.73	75	25.06	2	4	1	2	2
2	2	2	2	2	1	11	1	2	60	2	60	2	4	1	2	1	2	1.69	55	19.26	1	4	1	2	2
1	0	1	0	2	0	4	1	3	360	4	480	2	8	3	2	1	2	1.75	62	20.24	1	4	1	2	2
1	0	1	0	1	0	3	1	0	0	0	0	1	5	1	2	1	2	1.74	58	19.16	1	4	1	2	2
2	1	1	0	2	0	6	1	0	0	2	300	2	6	2	2	1	2	1.66	56	20.32	1	4	1	2	1
1	0	2	0	0	0	3	1	3	120	0	0	2	8	3	2	2	2	1.64	49	18.22	1	4	1	2	2
1	0	1	0	1	0	3	1	2	240	2	240	2	8	3	2	1	2	1.65	60	22.04	1	5	1	2	1
2	1	3	0	2	2	10	1	0	0	0	0	1	7	2	2	1	2	1.73	57	19.05	1	4	1	2	2
1	1	1	1	2	0	6	1	0	0	0	0	1	8	3	2	1	2	1.67	54	19.36	1	4	1	2	2
2	0	1	1	2	0	6	1	3	120	3	120	2	8	3	2	2	2	1.84	76	22.45	1	4	1	2	1
2	1	1	0	1	0	5	1	0	0	0	0	1	6	2	2	2	2	1.7	56	19.38	1	5	1	2	2
3	1	2	0	1	1	8	1	7	30	7	30	2	6	2	2	1	2	1.57	56	22.72	1	4	1	2	2
2	1	1	0	1	0	5	1	0	0	0	0	1	8	3	2	1	2	1.63	57	21.45	1	5	1	2	2
3	0	1	1	1	0	6	1	0	0	7	60	2	7	2	2	1	2	1.6	61	23.83	1	4	1	2	2
1	0	0	0	0	0	1	1	0	0	1	60	1	7	2	2	1	2	1.63	51	19.2	1	4	1	2	1
3	1	2	1	0	0	7	1	1	180	2	120	2	7	2	2	1	2	1.74	55	18.17	1	4	1	2	2
3	2	1	2	2	2	12	1	2	60	3	60	2	5	1	2	1	2	1.69	70	24.51	1	5	1	2	2
2	0	0	0	0	0	2	1	0	0	0	0	1	7	2	2	2	2	1.65	53	19.47	1	4	1	2	2
1	0	1	0	2	0	4	1	3	420	3	420	2	6	2	2	1	2	1.65	50	18.37	1	5	1	2	1
3	1	3	1	3	1	12	1	3	30	3	30	2	7	2	2	1	2	1.67	52	18.65	1	1	2	2	2
3	0	1	0	0	0	4	1	3	60	7	30	2	7	2	2	1	2	1.78	62	19.57	1	4	1	2	2
0	0	0	2	0	2	4	1	7	180	5	120	2	7	2	2	1	1	1.85	80	23.37	1	2	2	1	2
2	0	1	0	0	0	3	1	0	0	0	0	1	5	1	2	1	1	1.86	91	26.3	2	4	1	1	2
1	0	0	0	0	0	1	1	0	0	0	0	1	8	3	2	1	1	1.88	79	22.35	1	5	1	2	1
2	1	2	1	1	0	7	1	0	0	2	90	2	6	2	2	1	1	1.78	82	25.88	2	5	1	2	2
3	1	2	1	2	0	9	1	4	180	1	60	2	10	3	2	2	1	1.64	55	20.45	1	4	1	2	2
2	0	1	0	0	0	3	1	0	0	1	60	1	8	3	2	1	2	1.68	56	19.84	1	5	1	2	1
1	0	0	0	1	0	2	1	5	25	3	540	2	8	3	2	1	2	1.69	59	20.66	1	5	1	2	1
2	0	1	0	0	0	3	1	3	120	3	120	2	10	3	2	1	2	1.6	47	18.36	1	4	1	2	2
0	0	0	0	0	0	0	1	3	60	4	120	2	7	2	2	2	2	1.69	56	19.61	1	5	1	2	1
3	1	2	1	1	0	8	1	7	240	7	180	2	5	1	2	1	2	1.64	70	26.03	2	4	1	2	2
3	1	2	0	0	0	6	1	3	60	7	30	2	7	2	2	1	2	1.75	67	21.88	1	4	1	2	2
3	1	2	2	2	2	12	1	3	90	3	60	2	8	3	2	1	2	1.62	57	21.72	1	4	1	2	2
3	1	3	1	1	2	11	1	3	60	1	30	2	3	1	1	1	2	1.78	70	22.09	1	3	1	2	2
2	0	1	0	1	0	4	1	2	120	4	120	2	7	2	2	2	2	1.65	48	17.63	1	4	1	2	2
1	0	1	0	1	0	3	1	0	0	4	360	2	7	2	2	1	2	1.68	64	22.68	1	4	1	2	1
2	1	1	0	0	0	4	1	0	0	1	120	2	7	2	2	2	2	1.65	69	25.34	2	4	1	2	1
1	1	3	0	1	1	7	1	0	0	2	240	2	8	3	2	1	2	1.64	67	24.91	1	3	1	2	1
3	2	3	1	3	1	13	2	1	60	0	0	1	1	1	2	2	2	1.55	56	23.31	1	3	1	2	2
2	0	2	0	0	0	4	1	5	180	2	120	2	3	1	2	1	2	1.62	54	20.58	1	5	1	2	1
3	3	2	2	1	1	12	1	3	300	3	300	2	5	1	2	2	2	1.66	52	18.87	1	4	1	2	2
2	1	2	1	2	0	8	1	0	0	3	60	2	8	3	2	1	2	1.67	51	18.29	1	3	1	2	2
2	0	0	0	1	0	3	1	2	180	1	60	2	5	1	2	1	2	1.67	56	20.08	1	5	1	2	1
4	0	2	1	0	1	8	1	1	480	1	60	2	2	1	2	1	2	1.65	70	25.71	2	2	2	2	1
1	0	2	0	1	0	4	1	1	60	2	60	2	5	1	2	1	1	1.93	107	28.73	2	3	1	2	2
2	1	1	1	2	1	8	1	0	0	0	0	1	6	2	2	2	1	1.84	88	25.99	2	4	1	2	2
2	1	1	1	1	0	6	1	3	60	5	60	2	8	3	2	1	1	1.91	90	24.67	1	5	1	2	1
0	0	2	0	0	0	2	1	3	120	3	120	2	7	2	1	1	1	1.83	90	26.87	2	3	1	2	1
1	0	1	0	2	0	4	1	5	120	1	180	2	8	3	1	1	1	1.87	86	24.59	1	5	1	2	2
1	0	1	0	2	0	4	1	4	60	7	120	2	10	3	2	1	1	1.87	84	24.02	1	4	1	2	1
2	1	0	1	2	0	6	1	0	0	0	0	1	7	2	2	1	1	1.83	65	19.41	1	4	1	2	1
2	0	1	1	1	0	5	1	3	180	4	480	2	8	3	2	1	1	1.83	76	22.69	1	4	1	2	1
2	0	1	0	0	0	3	1	1	120	1	120	2	7	2	2	1	1	1.9	100	27.7	2	4	1	2	1
4	1	3	1	2	1	12	1	1	30	1	15	1	5	1	2	1	1	1.9	65	18.01	1	3	1	2	2
3	0	0	0	2	0	5	1	3	270	1	120	2	8	3	2	1	1	1.75	75	24.49	1	5	1	2	1
2	1	1	0	1	0	5	1	2	360	4	360	2	5	1	2	1	2	1.7	58	20.07	1	4	1	2	2
3	0	1	0	0	0	4	1	0	0	2	120	2	7	2	2	1	2	1.68	75	26.57	2	4	1	2	1
0	0	0	0	0	0	0	1	3	120	4	180	2	3	1	1	2	2	1.69	52	18.21	1	4	1	2	2
3	0	1	0	0	0	4	1	4	240	4	180	2	8	3	1	2	2	1.74	64	21.14	1	4	1	2	2
1	0	1	0	1	0	3	1	2	120	5	180	2	6	2	2	2	2	1.66	56	20.32	1	5	1	2	1
2	1	2	0	2	0	7	1	1	120	0	0	1	6	2	2	2	2	1.67	56	20.08	1	4	1	2	2
1	0	0	0	0	0	1	1	1	60	1	60	1	4	1	2	1	2	1.82	73	22.04	1	3	1	2	1
4	1	2	0	0	0	7	1	1	60	3	60	2	5	1	2	1	2	1.7	76	26.3	2	2	2	2	2
2	0	2	0	0	0	4	1	2	120	0	0	2	7	2	2	1	2	1.67	83	29.76	2	4	1	2	1
1	0	1	1	2	1	6	1	2	480	0	0	2	5	1	2	1	1	1.72	65	21.97	1	4	1	2	1
1	0	1	0	0	0	2	1	0	0	2	120	2	9	3	2	1	1	1.9	81	22.44	1	5	1	2	2
1	0	0	0	0	0	1	1	3	300	2	240	2	6	2	2	1	1	1.93	101.3	27.2	2	5	1	2	1
1	0	1	0	0	0	2	1	4	60	4	60	2	7	2	1	1	1	1.9	78	21.61	1	4	1	2	1
2	0	1	0	0	0	3	1	0	0	2	120	2	6	2	2	1	2	1.71	57	19.49	1	4	1	2	2
3	1	2	1	2	0	9	1	1	120	3	360	2	6	2	2	1	2	1.63	55	20.7	1	3	1	2	2
2	0	0	0	0	0	2	1	3	20	3	20	1	5	1	2	1	1	1.82	70	21.13	1	3	1	2	2
0	0	0	0	0	0	0	1	7	120	7	60	2	7	2	2	1	1	1.76	78	25.18	2	5	1	2	1
2	0	2	0	0	0	4	1	0	0	3	180	2	3	1	1	1	2	1.76	62	20.02	1	4	1	2	2
2	0	0	0	0	0	2	1	1	90	2	120	2	5	1	2	1	2	1.75	68	22.2	1	3	1	2	2
4	2	3	3	3	0	15	2	0	0	0	0	1	2	1	2	1	2	1.66	63	22.86	1	3	1	2	2
3	1	2	0	2	0	8	1	0	0	0	0	1	1	1	2	2	2	1.64	60	22.44	1	4	1	2	2
2	0	1	1	1	0	5	1	2	60	1	60	1	4	1	2	1	2	1.7	70	24.22	1	5	1	2	2
2	0	3	0	0	0	5	1	0	0	0	0	1	6	2	2	1	2	1.73	65	21.72	1	1	2	2	2
2	0	1	0	0	0	3	1	2	180	1	120	2	4	1	2	2	2	1.7	63	21.8	1	4	1	2	2
2	1	2	0	2	0	7	1	0	0	0	0	1	3	1	2	1	2	1.61	50	19.29	1	4	1	2	2
4	1	2	0	1	0	8	1	0	0	7	120	2	1	1	2	1	1	1.87	80	22.88	1	2	2	2	2
1	1	1	0	1	0	4	1	3	120	5	120	2	5	1	2	2	2	1.65	54	19.83	1	5	1	2	2
2	1	1	0	2	0	6	1	6	120	3	120	2	9	3	2	1	1	2.87	90	10.93	1	5	1	2	1
2	0	2	0	1	1	6	1	0	0	0	0	1	5	1	2	1	2	1.7	58	20.07	1	5	1	2	2
1	1	1	1	1	1	6	1	3	480	4	540	2	8	3	2	2	2	1.68	54	19.13	1	5	1	2	2
2	0	1	1	1	1	6	1	6	150	0	0	2	8	3	2	1	1	1.75	79	25.8	2	5	1	2	2
3	1	2	0	2	0	8	1	1	120	2	120	2	5	1	2	1	1	1.93	93	24.97	1	3	1	2	2
1	0	0	1	1	1	4	1	0	0	0	0	1	3	1	2	1	2	1.65	59	21.67	1	5	1	2	1
3	3	3	3	3	3	18	2	7	420	7	420	2	7	2	2	1	1	1.83	73	21.8	1	2	2	2	1
3	2	3	3	2	0	13	2	7	30	7	60	2	6	2	2	2	2	1.66	58.5	21.23	1	3	1	2	2
1	0	0	0	0	0	1	1	2	60	3	60	2	7	2	2	2	2	1.65	65	23.88	1	5	1	2	1
2	1	2	1	1	1	8	1	0	0	0	0	1	6	2	2	1	1	1.86	83	23.99	1	3	1	2	2
2	1	2	2	2	1	10	1	7	60	5	30	2	8	3	2	2	1	1.9	88	24.38	1	4	1	2	1
0	0	0	0	0	0	0	1	1	180	2	120	2	8	3	2	1	1	1.83	72	21.5	1	5	1	2	1
2	0	1	1	1	0	5	1	3	60	2	60	2	7	2	2	1	2	1.76	66	21.31	1	4	1	2	2
4	4	4	4	4	4	24	2	4	240	2	120	2	7	2	2	2	2	1.7	66	22.84	1	4	1	2	2
2	0	1	0	1	0	4	1	3	180	3	180	2	6	2	2	1	1	1.8	75	23.15	1	4	1	2	1
2	1	2	1	1	0	7	1	0	0	0	0	1	3	1	2	1	2	1.66	56	20.32	1	4	1	2	1
2	0	1	1	2	2	8	1	0	0	2	120	2	6	2	2	1	1	1.93	81	21.75	1	3	1	2	2
0	0	1	0	0	0	1	1	5	330	5	300	2	7	2	1	1	1	1.91	73	20.01	1	1	2	2	1
3	2	4	2	2	2	15	2	2	120	2	120	2	5	1	2	1	2	1.76	75	24.21	1	4	1	2	2
2	2	2	2	2	2	12	1	7	120	7	180	2	8	3	1	2	2	1.65	60	22.04	1	4	1	2	2
2	0	1	1	1	0	5	1	0	0	7	150	2	7	2	2	1	2	1.59	49	19.38	1	4	1	2	1
1	1	0	1	0	0	3	1	2	60	2	60	2	7	2	2	2	2	1.7	60	20.76	1	4	1	2	1
1	0	1	0	1	0	3	1	3	120	1	60	2	6	2	2	1	1	1.9	85	23.55	1	5	1	2	1
2	1	2	0	1	0	6	1	1	60	0	0	1	7	2	2	1	2	1.74	54	17.84	1	2	2	2	2
4	2	3	1	3	0	13	2	0	0	0	0	1	7	2	1	1	2	1.7	56	19.49	1	4	1	2	2
4	4	4	2	4	2	20	2	0	0	5	240	2	5	1	2	2	2	1.65	70	25.71	2	4	1	2	2
2	2	3	2	2	0	11	1	0	0	0	0	1	5	1	2	2	2	1.77	60	19.15	1	4	1	2	2
2	0	1	0	1	0	4	1	4	60	5	120	2	8	3	2	1	1	1.88	82	23.2	1	5	1	2	2
2	1	2	1	1	1	8	1	0	0	0	0	1	3	1	2	1	2	1.77	57	18.19	1	3	1	2	2
3	0	2	0	2	0	7	1	0	0	0	0	1	3	1	2	1	2	1.8	60	18.52	1	4	1	2	2
2	2	3	2	4	0	13	2	0	0	0	0	1	1	1	2	1	2	1.71	69	23.6	1	5	1	2	2
3	2	3	3	3	3	17	2	0	0	3	360	2	6	2	2	2	2	1.62	48	18.4	1	2	2	2	2
3	1	4	0	2	0	10	1	3	90	0	0	2	7	2	2	1	2	1.72	65	21.97	1	5	1	2	1
1	2	1	1	3	1	9	1	4	120	5	120	2	7	2	2	1	1	1.78	82	25.88	2	2	2	2	2
4	4	4	4	2	3	21	2	3	180	0	0	2	7	2	2	1	2	1.82	90	27.17	2	2	2	2	2
3	2	2	2	2	2	13	2	0	0	3	30	2	6	2	2	1	1	1.83	93	27.77	2	5	1	2	2
1	0	0	0	0	1	2	1	0	0	0	0	1	5	1	2	1	1	1.97	92	23.71	1	4	1	2	1
2	0	1	0	1	0	4	1	1	60	0	0	1	8	3	1	1	2	1.71	64	21.89	1	4	1	2	2
2	0	2	1	2	1	8	1	7	90	2	120	2	9	3	2	1	1	1.85	85	24.84	1	2	2	2	2
2	1	2	1	2	2	10	1	2	180	0	0	2	4	1	1	2	2	1.69	65	22.76	1	2	2	2	2
1	0	1	0	1	0	3	1	0	0	0	0	1	6	2	2	1	2	1.65	65	23.88	1	4	1	2	2
2	0	2	1	2	0	7	1	0	0	0	0	1	2	1	2	1	2	1.75	56	18.29	1	4	1	2	2
2	0	2	0	0	0	4	1	1	120	3	240	2	6	2	2	2	2	1.68	63	22.32	1	4	1	2	2
2	0	2	0	0	0	4	1	4	60	5	60	2	7	2	2	2	2	1.64	52	19.33	1	5	1	2	1
0	0	0	0	0	0	0	1	0	0	2	120	2	5	1	2	1	2	1.66	60	21.77	1	2	2	2	2
3	0	3	0	3	0	9	1	2	180	0	0	2	3	1	2	2	2	1.75	75	24.49	1	4	1	2	1
1	0	1	0	0	0	2	1	1	60	1	60	1	7	2	2	1	2	1.69	60	21.01	1	5	1	2	2
2	1	3	1	1	1	9	1	2	240	1	120	2	10	3	2	2	2	1.69	75	26.26	2	5	1	2	2
3	0	1	0	0	0	4	1	2	240	1	120	2	9	3	2	1	2	1.78	80	25.25	2	4	1	2	1
4	2	2	2	2	2	14	2	0	0	0	0	1	1	1	1	1	2	1.68	62	21.97	1	2	2	2	1
3	0	1	0	1	0	5	1	1	300	0	0	2	2	1	2	1	2	1.85	72	21.04	1	4	1	2	1
3	2	3	1	4	0	13	2	0	0	1	120	2	4	1	2	1	1	1.77	62	19.9	1	3	1	2	2
2	1	2	1	1	0	7	1	2	120	2	60	2	7	2	2	1	2	1.73	60	20.05	1	3	1	2	2
2	0	2	0	2	0	6	1	0	0	5	60	2	6	2	2	1	2	1.74	67	22.13	1	1	2	1	2
2	1	3	1	2	0	9	1	1	60	1	60	1	6	2	2	1	2	1.74	57	18.83	1	5	1	2	2
1	0	2	0	1	0	4	1	1	60	2	60	2	6	2	2	2	2	1.65	60	22.04	1	5	1	2	2
1	1	1	0	1	0	4	1	2	60	5	60	2	7	2	2	2	1	1.76	72	23.24	1	5	1	2	1
2	1	1	0	0	0	4	1	0	0	2	210	2	5	1	2	1	2	1.8	60	18.52	1	4	1	2	1
2	0	2	0	0	0	4	1	0	0	2	120	2	7	2	2	2	2	1.8	67	20.68	1	4	1	2	2
2	1	1	0	2	0	6	1	2	120	4	120	1	7	2	2	1	2	1.65	55	20.2	1	4	1	2	2
2	1	1	0	2	0	6	1	3	120	2	60	2	8	3	2	2	2	1.76	64	20.66	1	5	1	2	2
2	1	1	0	1	0	5	1	3	60	2	60	2	7	2	2	1	2	1.75	73	23.84	1	3	1	2	2
1	0	1	0	0	0	2	1	1	150	6	210	2	10	3	2	2	2	1.61	52	20.06	1	5	1	2	1
2	1	1	1	1	0	6	1	0	0	0	0	1	4	1	2	1	2	1.66	75	27.22	2	2	2	2	1
2	0	2	0	0	0	4	1	3	60	2	60	2	7	2	2	2	2	1.57	48	19.47	1	4	1	2	1
3	2	3	0	4	0	12	1	0	0	0	0	1	6	2	1	2	2	1.77	74	23.62	1	3	1	2	2
3	1	3	1	2	1	11	1	0	0	0	0	1	5	1	2	1	2	1.83	74	22.1	1	2	2	2	2
2	0	2	1	1	0	6	1	0	0	0	0	1	5	1	2	1	2	1.72	80	27.04	2	4	1	2	2
4	3	3	2	3	0	15	2	5	420	2	60	2	9	3	2	1	2	1.71	62	21.2	1	3	1	2	1
1	0	2	1	1	0	5	1	7	360	5	120	2	10	3	2	2	1	2.04	85	20.42	1	5	1	2	2
2	0	1	0	2	0	5	1	7	120	7	60	2	7	2	2	2	2	1.77	63	20.11	1	5	1	2	1
3	0	1	0	1	0	5	1	1	150	1	150	2	8	3	2	1	2	1.76	70	22.6	1	5	1	2	1
1	1	2	0	2	0	6	1	4	120	1	120	2	8	3	2	1	1	1.94	91	24.18	1	5	1	2	1
4	2	3	2	2	1	14	2	0	0	0	0	1	1	1	2	2	2	1.67	47	16.85	1	2	2	2	2
2	1	3	1	1	0	8	1	5	120	2	60	2	6	2	2	2	2	1.74	85	28.08	2	4	1	2	1
2	2	2	1	3	0	10	1	1	120	1	120	2	8	3	2	1	2	1.69	64	22.41	1	4	1	2	1
2	0	0	0	0	0	2	1	0	0	0	0	1	8	3	2	1	1	1.89	77	21.56	1	5	1	2	1
3	0	2	0	2	0	7	1	0	0	0	0	1	7	2	2	1	2	1.73	65	21.72	1	4	1	2	1
4	2	4	1	2	0	13	2	0	0	2	120	2	6	2	2	1	2	1.74	55	18.17	1	4	1	2	2
2	1	2	0	2	1	8	1	0	0	1	120	2	5	1	2	1	2	1.68	52	18.42	1	4	1	2	2
0	0	1	0	1	0	2	1	0	0	0	0	1	7	2	2	2	2	1.75	85	27.76	2	1	2	2	2
1	1	1	0	0	0	3	1	1	300	0	0	2	5	1	2	1	2	1.69	58	20.31	1	5	1	2	1
3	2	3	2	3	1	14	2	5	30	0	0	2	5	1	2	1	2	1.64	50	18.59	1	3	1	2	2
4	2	3	2	2	0	13	2	1	60	1	60	1	2	1	2	1	2	1.61	53	20.45	1	4	1	2	2
2	1	2	1	1	0	7	1	3	60	4	60	2	7	2	2	1	2	1.93	71	19.06	1	3	1	2	2
2	1	1	2	2	2	10	1	0	0	0	0	1	5	1	2	2	2	1.7	53	18.34	1	4	1	2	1
2	0	3	0	1	0	6	1	5	390	4	240	2	8	3	2	1	2	1.68	63	22.32	1	3	1	2	2
2	0	1	0	0	0	3	1	0	0	2	180	2	8	3	2	2	2	1.66	56	20.32	1	4	1	2	1
2	0	2	0	1	0	5	1	0	0	0	0	1	5	1	2	2	2	1.7	62	21.45	1	3	1	2	2
3	0	2	0	2	0	7	1	2	180	1	60	2	3	1	2	2	2	1.64	52	19.33	1	5	1	2	1
2	1	1	0	1	0	5	1	2	120	0	0	2	5	1	2	1	2	1.73	61	20.38	1	5	1	2	1
2	1	1	0	1	0	5	1	0	0	0	0	1	7	2	2	2	2	1.7	56	19.38	1	2	2	2	2
2	0	2	0	2	0	6	1	3	120	4	300	2	8	3	1	1	2	1.79	67	20.91	1	4	1	2	2
2	1	1	1	2	2	9	1	7	90	7	90	2	9	3	2	1	2	1.73	55	18.38	1	4	1	2	1
2	2	2	1	2	2	11	1	0	0	3	120	2	7	2	2	1	2	1.75	66	21.55	1	4	1	2	2
2	0	1	0	1	0	4	1	1	60	1	60	1	8	3	2	2	2	1.7	57	19.72	1	4	1	2	2
2	0	2	0	0	0	4	1	0	0	0	0	1	7	2	2	1	2	1.7	60	20.76	1	5	1	2	1
3	1	2	1	2	0	9	1	0	0	0	0	1	1	1	2	2	2	1.66	56	20.32	1	4	1	2	2
3	1	3	3	3	3	16	2	0	0	0	0	1	4	1	2	1	2	1.72	60	20.28	1	3	1	2	2
3	1	2	1	2	0	9	1	0	0	0	0	1	2	1	2	1	1	1.75	78	25.47	2	5	1	2	2
3	1	2	0	1	0	7	1	3	60	0	0	2	7	2	2	2	2	1.65	65	23.88	1	4	1	2	2
2	1	2	0	2	0	7	1	0	0	0	0	1	7	2	2	1	2	1.7	60	20.76	1	3	1	2	2
1	0	0	0	0	0	1	1	1	120	1	60	1	7	2	2	1	1	1.83	83	24.78	1	4	1	2	2
2	1	1	0	1	0	5	1	7	60	0	0	2	8	3	2	2	2	1.83	67	20.01	1	4	1	2	2
3	1	4	3	2	2	15	2	2	120	5	120	2	4	1	1	1	1	1.93	86	23.09	1	2	2	2	2
1	0	0	0	1	0	2	1	3	300	2	180	2	7	2	2	1	1	1.85	73	21.33	1	4	1	2	1
3	1	3	0	2	0	9	1	1	120	1	180	2	6	2	2	2	2	1.75	65	21.22	1	3	1	2	2
4	1	3	1	4	0	13	2	0	0	0	0	1	6	2	2	1	2	1.69	55	19.26	1	1	2	1	1
2	1	2	2	2	0	9	1	6	60	0	0	2	6	2	2	2	1	1.87	80	22.88	1	3	1	2	2
4	1	2	0	2	0	9	1	0	0	3	120	2	7	2	2	1	2	1.71	60	20.52	1	2	2	2	2
0	0	1	0	1	0	2	1	0	0	7	60	2	4	1	2	1	2	1.65	65	23.88	1	5	1	2	2
2	0	1	1	1	0	5	1	1	60	3	60	2	6	2	2	2	1	1.88	90	25.46	2	4	1	2	2
3	2	3	3	2	3	16	2	2	150	1	120	2	7	2	2	2	2	1.74	70	23.12	1	2	2	2	2
3	1	2	1	3	0	10	1	0	0	0	0	1	5	1	2	1	1	1.79	69	21.53	1	4	1	2	2
2	0	0	0	0	0	2	1	0	0	0	0	1	7	2	2	1	2	1.6	55	21.48	1	5	1	2	2
1	0	1	0	0	0	2	1	0	0	3	60	2	8	3	2	1	1	1.82	64	19.32	1	2	2	2	2
1	1	1	1	1	0	5	1	4	240	3	180	2	7	2	2	1	2	1.73	71	23.72	1	5	1	2	1
3	1	2	1	1	0	8	1	0	0	0	0	1	6	2	2	1	2	1.71	62	21.2	1	3	1	2	1
2	0	0	3	3	0	8	1	0	0	0	0	1	2	1	2	1	2	1.69	68	23.81	1	5	1	2	2
2	2	2	1	3	0	10	1	1	60	2	120	2	6	2	2	1	2	1.72	65	22.1	1	4	1	2	2
3	1	2	0	1	1	8	1	1	30	1	30	1	5	1	2	1	1	1.82	72	21.74	1	4	1	2	2
2	1	3	0	2	1	9	1	4	180	3	120	2	7	2	2	1	1	1.93	90	24.16	1	5	1	2	2
2	2	3	0	2	1	10	1	3	60	3	60	2	8	3	2	1	2	1.69	55	19.26	1	5	1	2	2
1	0	0	0	0	0	1	1	2	120	7	60	2	8	3	2	1	2	1.82	65	19.62	1	4	1	2	2
3	0	2	0	1	0	6	1	0	0	2	240	2	6	2	2	1	2	1.65	53	19.47	1	4	1	2	2
3	1	2	1	2	1	10	1	0	0	3	60	2	6	2	2	1	2	1.7	51	17.65	1	3	1	2	2
1	0	2	0	1	0	4	1	7	120	7	60	2	8	3	2	2	1	1.92	110	29.84	2	5	1	2	1
4	1	2	2	1	1	11	1	2	90	0	0	2	6	2	2	1	2	1.7	64	22.15	1	3	1	2	2
1	0	1	0	0	1	3	1	6	120	6	120	2	9	3	2	2	1	1.85	105	30.68	2	5	1	2	1
4	2	4	4	2	1	17	2	2	240	2	240	2	4	1	1	1	2	1.7	80	27.68	2	2	2	1	2
4	2	3	3	3	0	15	2	2	180	2	180	2	6	2	2	1	2	1.62	54	20.7	1	5	1	2	2
0	0	0	0	0	0	0	1	0	0	0	0	1	5	1	2	1	2	1.75	60	19.59	1	4	1	2	1
2	1	2	1	2	0	8	1	2	240	3	360	2	7	2	2	1	2	1.78	60	18.94	1	4	1	2	1
1	1	0	0	0	0	2	1	1	60	1	60	1	6	2	2	1	2	1.8	60	18.52	1	4	1	2	1
1	1	0	0	1	0	3	1	0	0	0	0	1	6	2	2	1	2	1.8	59	18.21	1	5	1	2	2
2	2	2	1	2	1	10	1	1	120	3	60	2	6	2	2	1	2	1.67	57	20.44	1	4	1	2	2
2	1	2	1	2	1	9	1	2	60	2	60	2	7	2	2	1	2	1.64	59	21.94	1	2	2	2	2
1	0	1	0	1	0	3	1	0	0	5	60	2	6	2	2	1	1	1.94	78	20.72	1	4	1	2	2
1	0	1	1	1	2	6	1	3	30	3	30	2	4	1	2	1	2	1.75	64	20.9	1	5	1	2	1
2	0	1	0	0	0	3	1	1	60	3	300	2	4	1	2	1	2	1.74	59	19.49	1	2	2	2	1
2	1	2	0	2	0	7	1	4	120	3	60	2	8	3	2	1	1	1.95	87	22.88	1	2	2	2	1
3	1	4	2	3	1	14	2	2	120	3	120	2	8	3	2	1	2	1.75	62	20.24	1	3	1	2	2
1	0	2	1	0	0	4	1	0	0	2	60	2	5	1	2	2	2	1.73	57	19.05	1	4	1	2	2
2	1	1	0	1	0	5	1	4	90	5	45	2	9	3	2	2	2	1.74	60	19.82	1	5	1	2	2
2	0	1	0	2	0	5	1	0	0	3	60	2	7	2	2	2	2	1.72	62	20.96	1	5	1	2	1
1	0	1	0	1	0	3	1	2	120	5	150	2	7	2	2	1	2	1.71	70	23.94	1	5	1	2	2
4	3	3	4	1	3	18	2	1	120	7	60	2	9	3	2	1	2	1.66	50	18.14	1	1	2	1	2
1	0	1	0	1	0	3	1	4	300	2	120	2	8	3	2	1	1	1.87	96	27.45	2	5	1	2	2
0	1	1	1	1	1	5	1	4	300	1	60	2	6	2	2	1	1	1.8	72	22.22	1	5	1	2	1
1	0	1	0	1	0	3	1	0	0	3	60	2	7	2	2	1	2	1.76	59	19.05	1	5	1	2	2
1	0	2	0	0	0	3	1	2	60	3	60	2	3	1	2	1	2	1.68	76	26.93	2	4	1	2	2
3	2	3	0	2	0	10	1	1	60	0	0	1	7	2	2	2	2	1.63	65	24.46	1	3	1	2	2
2	0	1	0	3	0	6	1	1	30	3	60	2	6	2	2	2	1	1.86	93	26.88	2	2	2	2	2
0	0	0	0	0	0	0	1	0	0	2	120	2	7	2	2	1	2	1.83	68	20.31	1	3	1	1	1
1	0	2	0	0	0	3	1	2	180	1	60	2	5	1	2	1	1	1.8	85	26.23	2	3	1	2	1
1	1	2	1	2	0	7	1	0	0	1	120	2	6	2	2	1	1	1.85	72	21.04	1	4	1	2	2
1	0	2	0	3	0	6	1	2	300	1	180	2	8	3	2	1	1	1.85	90	26.3	2	3	1	2	2
2	0	2	0	1	0	5	1	0	0	0	0	1	4	1	2	2	2	1.65	58	21.3	1	4	1	2	2
2	0	3	0	2	0	7	1	5	120	0	0	2	3	1	2	2	2	1.75	63	20.57	1	2	2	2	2
0	0	1	0	0	0	1	1	5	40	7	45	2	8	3	2	2	2	1.71	59	20.18	1	5	1	2	1
1	0	2	0	2	0	5	1	3	180	2	120	2	8	3	2	2	1	1.88	100	28.29	2	2	2	2	2
2	1	2	1	1	0	7	1	0	0	0	0	1	5	1	2	1	2	1.77	54	17.24	1	4	1	2	2
1	2	3	0	2	1	9	1	0	0	0	0	1	5	1	2	1	1	1.84	76	22.45	1	4	1	2	2
3	2	2	1	2	1	11	1	2	60	0	0	1	6	2	2	1	2	1.74	62	20.48	1	4	1	2	2
1	0	0	0	0	0	1	1	0	0	0	0	1	1	1	2	2	2	1.68	60	21.26	1	3	1	2	2
2	1	2	0	2	0	7	1	0	0	0	0	1	2	1	2	1	2	1.72	55	18.59	1	5	1	2	2
4	1	3	0	3	0	11	1	0	0	2	120	2	3	1	1	1	2	1.71	65	22.23	1	4	1	2	1
3	2	3	1	2	2	13	2	3	180	1	60	2	7	2	2	1	2	1.6	52	20.31	1	4	1	2	2
2	2	1	0	1	1	7	1	1	120	1	60	1	5	1	2	2	1	1.89	92	25.76	2	4	1	2	1
3	0	1	0	1	1	6	1	0	0	0	0	1	2	1	2	1	1	1.85	65	18.99	1	5	1	2	1
3	2	2	1	2	0	10	1	1	60	2	60	2	6	2	2	1	1	1.85	85	24.84	1	4	1	2	1
1	1	2	1	1	4	10	1	0	0	0	0	1	2	1	2	1	1	1.9	85	23.55	1	4	1	2	2
1	1	2	2	2	0	8	1	0	0	0	0	1	3	1	2	1	2	1.73	60	20.05	1	3	1	2	2
2	0	2	0	2	0	6	1	0	0	5	60	2	7	2	2	2	2	1.64	55	20.45	1	5	1	2	1
2	0	0	0	1	0	3	1	0	0	0	0	1	6	2	2	1	1	1.9	106	29.36	2	4	1	2	2
1	0	1	0	0	0	2	1	6	30	7	30	2	5	1	1	1	2	1.63	55	20.7	1	4	1	2	2
1	0	0	0	0	0	1	1	1	120	2	240	2	6	2	1	2	2	1.73	72	24.06	1	3	1	2	1
2	0	1	1	1	0	5	1	6	90	1	120	2	6	2	2	2	2	1.76	63	20.34	1	5	1	2	2
2	1	2	0	2	1	8	1	3	60	7	60	2	8	3	2	1	2	1.78	66	20.83	1	5	1	2	1
1	0	2	2	1	0	6	1	1	180	3	360	2	6	2	2	2	1	1.9	100	27.7	2	4	1	2	1
2	0	2	0	0	0	4	1	2	240	4	180	2	10	3	2	2	2	1.7	57	19.72	1	5	1	2	2
2	0	2	2	1	0	7	1	2	240	5	20	2	6	2	2	2	2	1.62	52	19.81	1	4	1	2	2
2	1	0	0	1	0	4	1	3	60	3	60	2	5	1	2	2	2	1.72	68	22.99	1	4	1	2	2
1	0	1	0	0	0	2	1	5	90	3	60	2	7	2	2	1	1	1.81	83	25.34	2	4	1	2	1
3	0	1	1	2	1	8	1	3	60	1	30	2	6	2	2	1	2	1.69	68	23.81	1	2	2	2	2
1	0	1	0	3	0	5	1	0	0	0	0	1	7	2	2	1	2	1.85	75	21.91	1	4	1	2	2
1	0	1	1	2	0	5	1	1	180	1	180	2	10	3	2	1	1	1.86	92	26.59	2	4	1	2	1
3	1	1	2	1	0	8	1	0	0	0	0	1	1	1	2	1	2	1.72	62	20.96	1	4	1	2	1
2	1	2	0	1	0	6	1	0	0	0	0	1	5	1	2	2	2	1.79	72	22.47	1	4	1	2	1
1	0	1	0	0	0	2	1	1	60	2	60	2	5	1	2	2	2	1.65	64	23.51	1	4	1	2	1
3	1	1	1	2	0	8	1	0	0	2	120	2	3	1	2	1	2	1.75	61	19.92	1	4	1	2	1
2	0	3	0	1	2	8	1	0	0	0	0	1	1	1	2	1	2	1.68	70	24.8	1	4	1	2	2
2	1	3	3	4	1	14	2	1	60	0	0	1	1	1	1	2	2	1.7	60	20.76	1	2	2	2	2
3	0	3	0	2	0	8	1	0	0	1	60	1	5	1	1	1	2	1.65	65	23.88	1	3	1	2	2
4	2	4	4	4	4	22	2	0	0	7	180	2	8	3	2	1	2	1.76	60	19.37	1	4	1	2	2
3	2	3	0	2	0	10	1	5	180	5	120	2	5	1	2	1	2	1.74	79	26.09	2	5	1	2	2
3	2	3	0	2	0	10	1	5	180	5	120	2	5	1	2	1	2	1.7	70	24.22	1	3	1	2	2
2	0	2	1	2	0	7	1	0	0	0	0	1	6	2	2	1	2	1.85	61	17.82	1	4	1	2	2
1	1	1	1	0	0	4	1	2	120	1	120	2	8	3	2	1	2	1.76	65	20.98	1	5	1	2	1
1	1	2	1	2	1	8	1	0	0	0	0	1	7	2	2	1	2	1.71	61	20.86	1	5	1	2	2
1	0	0	0	0	0	1	1	0	0	3	60	2	2	1	2	1	2	1.65	62	22.77	1	5	1	2	1
2	1	2	0	2	0	7	1	5	180	2	60	2	8	3	2	1	2	1.75	62	20.24	1	5	1	2	2
3	1	2	0	3	0	9	1	0	0	1	60	1	5	1	2	1	2	1.68	48	17.01	1	4	1	2	2
2	1	2	0	0	0	5	1	1	120	6	30	2	8	3	2	1	2	1.78	60	18.94	1	5	1	2	1
3	0	2	0	1	0	6	1	0	0	0	0	1	5	1	2	1	2	1.79	79	24.66	1	4	1	2	2
3	2	3	1	1	3	13	2	0	0	0	0	1	4	1	2	1	2	1.62	70	26.67	2	3	1	2	2
3	0	1	0	2	0	6	1	0	0	3	60	2	7	2	2	1	2	1.64	46	17.1	1	4	1	2	2
1	0	2	0	0	0	3	1	2	300	2	180	2	6	2	1	1	2	1.62	60	22.86	1	5	1	2	2
1	0	1	0	0	0	2	1	0	0	1	10	1	5	1	1	1	2	1.76	70	22.6	1	1	2	1	1
2	0	2	1	2	1	8	1	0	0	0	0	1	6	2	2	2	2	1.68	73	25.86	2	3	1	2	1
2	0	1	1	1	0	5	1	3	60	4	60	2	8	3	2	2	2	1.75	61	19.92	1	5	1	2	1
1	0	0	0	0	0	1	1	2	60	3	60	2	7	2	2	2	2	1.63	55	20.7	1	4	1	2	2
3	0	4	1	4	0	12	1	1	10	5	60	2	7	2	2	1	2	1.64	59	21.94	1	5	1	2	2
3	1	3	2	1	0	10	1	0	0	6	60	2	6	2	2	1	2	1.75	61	19.92	1	3	1	2	2
3	1	3	2	1	1	11	1	3	120	4	180	2	5	1	2	2	2	1.7	65	22.49	1	3	1	2	2
1	1	2	0	2	0	6	1	4	120	7	480	2	4	1	1	2	2	1.68	75	26.57	2	1	2	1	2
3	1	3	3	3	1	14	2	1	90	2	300	2	4	1	1	1	2	1.73	84	28.07	2	2	2	2	2
2	3	3	2	4	0	14	2	5	120	2	60	2	7	2	2	2	2	1.65	65	23.88	1	5	1	2	2
2	1	1	0	1	0	5	1	5	300	5	300	2	9	3	2	1	2	1.65	53	19.47	1	5	1	2	1
1	0	1	0	0	0	2	1	5	120	5	60	2	10	3	2	1	1	1.83	70	20.9	1	4	1	2	1
3	2	3	1	2	0	11	1	5	120	5	60	2	5	1	2	1	2	1.75	75	24.49	1	5	1	2	1
3	1	2	1	0	0	7	1	0	0	0	0	1	7	2	2	1	2	1.73	68	22.72	1	4	1	2	2
3	2	3	0	0	0	8	1	4	90	7	60	2	6	2	2	2	2	1.76	75	24.21	1	4	1	2	2
[truncated: 101 more rows]
